# Supplementary material for: Coastal fish assemblages and predation pressure in northern-central Chilean Lessonia trabeculata kelp forests and barren grounds
Source: PeerJ. 2019 Jun 12;7:e6964. doi: 10.7717/peerj.6964 (PMC6571002; doi:10.7717/peerj.6964)
Supplement: Supplemental Information 13 [file peerj-07-6964-s013.zip › Predation_trials.xlsx]

## Sheet: Hoja2
Sitio	Fecha	Comunidad	Estructuras	Presa
Chungungo	8-9/12/2016	Fondo Blanqueado	3 rectangulares	Petrolisthes laevigatus
			2 rectangulares	Tetrapygus niger
			3 cuadradas	Tetrapygus niger
			2 cuadradas	Petrolisthes laevigatus
Chungungo	19-20/01/2017	Fondo Blanqueado	3 rectangulares	Petrolisthes laevigatus
			2 rectangulares	Tetrapygus niger
			3 cuadradas	Tetrapygus niger
			2 cuadradas	Petrolisthes laevigatus
Chungungo	23-24/11/2016	Bosque de Algas	3 rectangulares	Petrolisthes laevigatus
			2 rectangulares	Tetrapygus niger
			3 cuadradas	Tetrapygus niger
			2 cuadradas	Petrolisthes laevigatus
Chungungo	28-29/12/2016	Bosque de Algas	3 rectangulares	Petrolisthes laevigatus
			2 rectangulares	Tetrapygus niger
			3 cuadradas	Tetrapygus niger
			2 cuadradas	Petrolisthes laevigatus
Guayacancito	29-30/09/2016	Fondo Blanqueado	3 rectangulares	Petrolisthes laevigatus
			1 rectangulares	Tetrapygus niger
			3 cuadradas	Petrolisthes laevigatus
			2 cuadradas	Tetrapygus niger
Guayacancito	27-28/10/2016	Fondo Blanqueado	3 rectangulares	Tetrapygus niger
			2 rectangulares	Petrolisthes laevigatus
			3 cuadradas	Tetrapygus niger
			2 cuadradas	Petrolisthes laevigatus
Pta. Choros	20-21/06/2017	Fondo Blanqueado	3 rectangulares	Petrolisthes laevigatus
			2 rectangulares	Tetrapygus niger
			3 cuadradas	Tetrapygus niger
			2 cuadradas	Petrolisthes laevigatus
Pta. Choros	21-22/06/2017	Fondo Blanqueado	3 rectangulares	Petrolisthes laevigatus
			2 rectangulares	Tetrapygus niger
			3 cuadradas	Tetrapygus niger
			2 cuadradas	Petrolisthes laevigatus
Pta. Choros	15-16/10/2017	Bosque de Algas	3 rectangulares	Petrolisthes laevigatus
			2 rectangulares	Tetrapygus niger
			3 cuadradas	Tetrapygus niger
			2 cuadradas	Petrolisthes laevigatus
Pta. Choros	16-17/10/2017	Bosque de Algas	3 rectangulares	Petrolisthes laevigatus
			2 rectangulares	Tetrapygus niger
			3 cuadradas	Tetrapygus niger
			2 cuadradas	Petrolisthes laevigatus
Caleta Angosta	28/02 y 01/03/2017	Bosque de Algas	3 rectangulares	Tetrapygus niger
			2 rectangulares	Petrolisthes laevigatus
			3 cuadradas	Petrolisthes laevigatus
			2 cuadradas	Tetrapygus niger
Caleta Angosta	01-02/03/2017	Bosque de Algas	3 rectangulares	Tetrapygus niger
			2 rectangulares	Petrolisthes laevigatus
			3 cuadradas	Petrolisthes laevigatus
			2 cuadradas	Tetrapygus niger
Sitio	Localización	Fecha	Comunidad	Estructuras
Chungungo	29° 27’ 23.72’’ S - 71° 18’ 32.21’’ O	8-9/12/2016	Fondo Blanqueado	5 rectangulares 5 cuadradas
Chungungo	29° 27’ 23.72’’ S - 71° 18’ 32.21’’ O	19-20/01/2017	Fondo Blanqueado	5 rectangulares 5 cuadradas
Chungungo	29° 26’ 04.46’’ S - 71° 18’ 10.34’’ O	23-24/11/2016	Bosque de Algas	5 rectangulares 5 cuadradas
Chungungo	29° 26’ 04.46’’ S - 71° 18’ 10.34’’ O	28-29/12/2016	Bosque de Algas	5 rectangulares 5 cuadradas
Guayacancito	29° 59’ 08.37’’ S - 71° 22’ 41.51’’ O	29-30/09/2016	Fondo Blanqueado	4 rectangulares 5 cuadradas
Guayacancito	29° 59’ 08.37’’ S - 71° 22’ 41.51’’ O	27-28/10/2016	Fondo Blanqueado	5 rectangulares 5 cuadradas
Pta. Choros	29° 12’ 10.51’’ S - 71° 29’ 32.52’’ O	20-21/06/2017	Fondo Blanqueado	5 rectangulares 5 cuadradas
Pta. Choros	29° 12’ 10.51’’ S - 71° 29’ 32.52’’ O	21-22/06/2017	Fondo Blanqueado	5 rectangulares 5 cuadradas
Pta. Choros	29° 12’ 04.11’’ S - 71° 29’ 23.32’’ O	15-16/10/2017	Bosque de Algas	5 rectangulares 5 cuadradas
Pta. Choros	29° 12’ 04.11’’ S - 71° 29’ 23.32’’ O	16-17/10/2017	Bosque de Algas	5 rectangulares 5 cuadradas
Caleta Angosta	28° 15’ 46.27’’ S - 71° 10’21.37’’ O	28/02 y 01/03/2017	Bosque de Algas	5 rectangulares 5 cuadradas
Caleta Angosta	28° 15’ 46.27’’ S - 71° 10’21.37’’ O	01-02/03/2017	Bosque de Algas	5 rectangulares 5 cuadradas

## Sheet: Hoja1
Date	Site	Community	View	Replicate	Bait	Initial_ind	Final_ind	Consumed_ind	Proportion_consumed
8-9/12/2016	aChungungo	Barren ground	Horizontal	1	Petrolisthes laevigatus	6	0	6	1
8-9/12/2016	aChungungo	Barren ground	Horizontal	2	Petrolisthes laevigatus	6	0	6	1
8-9/12/2016	aChungungo	Barren ground	Horizontal	3	Petrolisthes laevigatus	6	1	5	0.833333
8-9/12/2016	aChungungo	Barren ground	Vertical	4	Petrolisthes laevigatus	6	1	5	0.833333
8-9/12/2016	aChungungo	Barren ground	Vertical	5	Petrolisthes laevigatus	6	0	6	1
8-9/12/2016	aChungungo	Barren ground	Horizontal	6	Tetrapygus niger	5	5	0	0
8-9/12/2016	aChungungo	Barren ground	Horizontal	7	Tetrapygus niger	5	5	0	0
8-9/12/2016	aChungungo	Barren ground	Vertical	8	Tetrapygus niger	5	5	0	0
8-9/12/2016	aChungungo	Barren ground	Vertical	9	Tetrapygus niger	5	5	0	0
8-9/12/2016	aChungungo	Barren ground	Vertical	10	Tetrapygus niger	4	4	0	0
19-20/01/2017	aChungungo	Barren ground	Horizontal	11	Petrolisthes laevigatus	6	0	6	1
19-20/01/2017	aChungungo	Barren ground	Horizontal	12	Petrolisthes laevigatus	6	6	0	0
19-20/01/2017	aChungungo	Barren ground	Horizontal	13	Petrolisthes laevigatus	6	0	6	1
19-20/01/2017	aChungungo	Barren ground	Vertical	14	Petrolisthes laevigatus	6	0	6	1
19-20/01/2017	aChungungo	Barren ground	Vertical	15	Petrolisthes laevigatus	6	0	6	1
19-20/01/2017	aChungungo	Barren ground	Horizontal	16	Tetrapygus niger	6	6	0	0
19-20/01/2017	aChungungo	Barren ground	Horizontal	17	Tetrapygus niger	6	4	2	0.333333
19-20/01/2017	aChungungo	Barren ground	Vertical	18	Tetrapygus niger	6	5	1	0.166667
19-20/01/2017	aChungungo	Barren ground	Vertical	19	Tetrapygus niger	6	6	0	0
19-20/01/2017	aChungungo	Barren ground	Vertical	20	Tetrapygus niger	6	4	2	0.333333
23-24/11/2016	aChungungo	aKelp forest	Horizontal	21	Petrolisthes laevigatus	6	0	6	1
23-24/11/2016	aChungungo	aKelp forest	Horizontal	22	Petrolisthes laevigatus	6	6	0	0
23-24/11/2016	aChungungo	aKelp forest	Horizontal	23	Petrolisthes laevigatus	6	6	0	0
23-24/11/2016	aChungungo	aKelp forest	Vertical	24	Petrolisthes laevigatus	6	0	6	1
23-24/11/2016	aChungungo	aKelp forest	Vertical	25	Petrolisthes laevigatus	6	5	1	0.166667
23-24/11/2016	aChungungo	aKelp forest	Horizontal	26	Tetrapygus niger	6	6	0	0
23-24/11/2016	aChungungo	aKelp forest	Vertical	27	Tetrapygus niger	6	6	0	0
23-24/11/2016	aChungungo	aKelp forest	Vertical	28	Tetrapygus niger	6	6	0	0
23-24/11/2016	aChungungo	aKelp forest	Vertical	29	Tetrapygus niger	6	6	0	0
23-24/11/2016	aChungungo	aKelp forest	Horizontal	30	Tetrapygus niger	6	4	2	0.333333
28-29/12/2016	aChungungo	aKelp forest	Horizontal	31	Petrolisthes laevigatus	6	1	5	0.833333
28-29/12/2016	aChungungo	aKelp forest	Horizontal	32	Petrolisthes laevigatus	6	0	6	1
28-29/12/2016	aChungungo	aKelp forest	Horizontal	33	Petrolisthes laevigatus	6	0	6	1
28-29/12/2016	aChungungo	aKelp forest	Vertical	34	Petrolisthes laevigatus	6	1	5	0.833333
28-29/12/2016	aChungungo	aKelp forest	Vertical	35	Petrolisthes laevigatus	5	2	3	0.6
28-29/12/2016	aChungungo	aKelp forest	Horizontal	36	Tetrapygus niger	6	5	1	0.166667
28-29/12/2016	aChungungo	aKelp forest	Horizontal	37	Tetrapygus niger	6	6	0	0
28-29/12/2016	aChungungo	aKelp forest	Vertical	38	Tetrapygus niger	6	1	5	0.833333
28-29/12/2016	aChungungo	aKelp forest	Vertical	39	Tetrapygus niger	6	6	0	0
28-29/12/2016	aChungungo	aKelp forest	Vertical	40	Tetrapygus niger	6	6	0	0
29-30/09/2016	Guayacancito	Barren ground	Horizontal	41	Petrolisthes laevigatus	3	3	0	0
29-30/09/2016	Guayacancito	Barren ground	Horizontal	42	Petrolisthes laevigatus	3	2	1	0.333333
29-30/09/2016	Guayacancito	Barren ground	Horizontal	43	Petrolisthes laevigatus	3	0	3	1
29-30/09/2016	Guayacancito	Barren ground	Vertical	44	Petrolisthes laevigatus	3	0	3	1
29-30/09/2016	Guayacancito	Barren ground	Vertical	45	Petrolisthes laevigatus	3	0	3	1
29-30/09/2016	Guayacancito	Barren ground	Vertical	46	Petrolisthes laevigatus	3	0	3	1
29-30/09/2016	Guayacancito	Barren ground	Horizontal	47	Tetrapygus niger	6	5	1	0.166667
29-30/09/2016	Guayacancito	Barren ground	Vertical	48	Tetrapygus niger	6	5	1	0.166667
29-30/09/2016	Guayacancito	Barren ground	Vertical	49	Tetrapygus niger	6	6	0	0
27-28/10/2016	Guayacancito	Barren ground	Horizontal	50	Petrolisthes laevigatus	6	4	2	0.333333
27-28/10/2016	Guayacancito	Barren ground	Horizontal	51	Petrolisthes laevigatus	6	6	0	0
27-28/10/2016	Guayacancito	Barren ground	Vertical	52	Petrolisthes laevigatus	5	3	2	0.4
27-28/10/2016	Guayacancito	Barren ground	Vertical	53	Petrolisthes laevigatus	6	6	0	0
27-28/10/2016	Guayacancito	Barren ground	Horizontal	54	Tetrapygus niger	6	5	1	0.166667
27-28/10/2016	Guayacancito	Barren ground	Horizontal	55	Tetrapygus niger	6	6	0	0
27-28/10/2016	Guayacancito	Barren ground	Horizontal	56	Tetrapygus niger	6	1	5	0.833333
27-28/10/2016	Guayacancito	Barren ground	Vertical	57	Tetrapygus niger	6	2	4	0.666667
27-28/10/2016	Guayacancito	Barren ground	Vertical	58	Tetrapygus niger	6	4	2	0.333333
27-28/10/2016	Guayacancito	Barren ground	Vertical	59	Tetrapygus niger	6	4	2	0.333333
28/02 y 01/03 2017	Caleta Angosta	aKelp forest	Horizontal	60	Petrolisthes laevigatus	6	0	6	1
28/02 y 01/03 2017	Caleta Angosta	aKelp forest	Horizontal	61	Petrolisthes laevigatus	6	0	6	1
28/02 y 01/03 2017	Caleta Angosta	aKelp forest	Horizontal	62	Tetrapygus niger	6	6	0	0
28/02 y 01/03 2017	Caleta Angosta	aKelp forest	Horizontal	63	Tetrapygus niger	6	5	1	0.166667
28/02 y 01/03 2017	Caleta Angosta	aKelp forest	Horizontal	64	Tetrapygus niger	6	6	0	0
28/02 y 01/03 2017	Caleta Angosta	aKelp forest	Vertical	65	Petrolisthes laevigatus	6	0	6	1
28/02 y 01/03 2017	Caleta Angosta	aKelp forest	Vertical	66	Petrolisthes laevigatus	6	6	0	0
28/02 y 01/03 2017	Caleta Angosta	aKelp forest	Vertical	67	Tetrapygus niger	6	2	4	0.666667
28/02 y 01/03 2017	Caleta Angosta	aKelp forest	Vertical	68	Tetrapygus niger	6	6	0	0
28/02 y 01/03 2017	Caleta Angosta	aKelp forest	Vertical	69	Petrolisthes laevigatus	6	0	6	1
01-02/03/2017	Caleta Angosta	aKelp forest	Horizontal	70	Petrolisthes laevigatus	6	0	6	1
01-02/03/2017	Caleta Angosta	aKelp forest	Horizontal	71	Petrolisthes laevigatus	6	1	5	0.833333
01-02/03/2017	Caleta Angosta	aKelp forest	Horizontal	72	Tetrapygus niger	6	6	0	0
01-02/03/2017	Caleta Angosta	aKelp forest	Horizontal	73	Tetrapygus niger	6	5	1	0.166667
01-02/03/2017	Caleta Angosta	aKelp forest	Horizontal	74	Tetrapygus niger	6	6	0	0
01-02/03/2017	Caleta Angosta	aKelp forest	Vertical	75	Petrolisthes laevigatus	6	3	3	0.5
01-02/03/2017	Caleta Angosta	aKelp forest	Vertical	76	Petrolisthes laevigatus	6	0	6	1
01-02/03/2017	Caleta Angosta	aKelp forest	Vertical	77	Tetrapygus niger	6	6	0	0
01-02/03/2017	Caleta Angosta	aKelp forest	Vertical	78	Tetrapygus niger	6	5	1	0.166667
01-02/03/2017	Caleta Angosta	aKelp forest	Vertical	79	Petrolisthes laevigatus	6	5	1	0.166667
20-21/06/2017	Pta. Choros	Barren ground	Horizontal	80	Tetrapygus niger	6	5	1	0.166667
20-21/06/2017	Pta. Choros	Barren ground	Horizontal	81	Petrolisthes laevigatus	6	6	0	0
20-21/06/2017	Pta. Choros	Barren ground	Horizontal	82	Petrolisthes laevigatus	6	0	6	1
20-21/06/2017	Pta. Choros	Barren ground	Horizontal	83	Tetrapygus niger	6	6	0	0
20-21/06/2017	Pta. Choros	Barren ground	Horizontal	84	Petrolisthes laevigatus	6	0	6	1
20-21/06/2017	Pta. Choros	Barren ground	Vertical	85	Petrolisthes laevigatus	6	0	6	1
20-21/06/2017	Pta. Choros	Barren ground	Vertical	86	Tetrapygus niger	6	1	5	0.833333
20-21/06/2017	Pta. Choros	Barren ground	Vertical	87	Tetrapygus niger	6	2	4	0.666667
20-21/06/2017	Pta. Choros	Barren ground	Vertical	88	Petrolisthes laevigatus	6	0	6	1
20-21/06/2017	Pta. Choros	Barren ground	Vertical	89	Tetrapygus niger	6	4	2	0.333333
21-22/06/2017	Pta. Choros	Barren ground	Horizontal	90	Petrolisthes laevigatus	6	4	2	0.333333
21-22/06/2017	Pta. Choros	Barren ground	Horizontal	91	Petrolisthes laevigatus	6	6	0	0
21-22/06/2017	Pta. Choros	Barren ground	Horizontal	92	Petrolisthes laevigatus	6	0	6	1
21-22/06/2017	Pta. Choros	Barren ground	Horizontal	93	Tetrapygus niger	6	6	0	0
21-22/06/2017	Pta. Choros	Barren ground	Horizontal	94	Tetrapygus niger	6	5	1	0.166667
21-22/06/2017	Pta. Choros	Barren ground	Vertical	95	Petrolisthes laevigatus	6	0	6	1
21-22/06/2017	Pta. Choros	Barren ground	Vertical	96	Tetrapygus niger	6	3	3	0.5
21-22/06/2017	Pta. Choros	Barren ground	Vertical	97	Tetrapygus niger	6	6	0	0
21-22/06/2017	Pta. Choros	Barren ground	Vertical	98	Petrolisthes laevigatus	6	0	6	1
21-22/06/2017	Pta. Choros	Barren ground	Vertical	99	Tetrapygus niger	6	5	1	0.166667
15-16/10/2017	Pta. Choros	aKelp forest	Horizontal	100	Petrolisthes laevigatus	6	5	1	0.166667
15-16/10/2017	Pta. Choros	aKelp forest	Horizontal	101	Tetrapygus niger	6	3	3	0.5
15-16/10/2017	Pta. Choros	aKelp forest	Horizontal	102	Petrolisthes laevigatus	6	5	1	0.166667
15-16/10/2017	Pta. Choros	aKelp forest	Horizontal	103	Tetrapygus niger	6	6	0	0
15-16/10/2017	Pta. Choros	aKelp forest	Horizontal	104	Petrolisthes laevigatus	6	5	1	0.166667
15-16/10/2017	Pta. Choros	aKelp forest	Vertical	105	Petrolisthes laevigatus	6	5	1	0.166667
15-16/10/2017	Pta. Choros	aKelp forest	Vertical	106	Tetrapygus niger	6	6	0	0
15-16/10/2017	Pta. Choros	aKelp forest	Vertical	107	Petrolisthes laevigatus	6	3	3	0.5
15-16/10/2017	Pta. Choros	aKelp forest	Vertical	108	Tetrapygus niger	6	6	0	0
15-16/10/2017	Pta. Choros	aKelp forest	Vertical	109	Tetrapygus niger	6	6	0	0
16-17/10/2017	Pta. Choros	aKelp forest	Horizontal	110	Petrolisthes laevigatus	6	6	0	0
16-17/10/2017	Pta. Choros	aKelp forest	Horizontal	111	Tetrapygus niger	6	6	0	0
16-17/10/2017	Pta. Choros	aKelp forest	Horizontal	112	Petrolisthes laevigatus	6	2	4	0.666667
16-17/10/2017	Pta. Choros	aKelp forest	Horizontal	113	Tetrapygus niger	6	6	0	0
16-17/10/2017	Pta. Choros	aKelp forest	Horizontal	114	Petrolisthes laevigatus	6	1	5	0.833333
16-17/10/2017	Pta. Choros	aKelp forest	Vertical	115	Petrolisthes laevigatus	6	5	1	0.166667
16-17/10/2017	Pta. Choros	aKelp forest	Vertical	116	Tetrapygus niger	6	4	2	0.333333
16-17/10/2017	Pta. Choros	aKelp forest	Vertical	117	Petrolisthes laevigatus	6	0	6	1
16-17/10/2017	Pta. Choros	aKelp forest	Vertical	118	Tetrapygus niger	6	4	2	0.333333
16-17/10/2017	Pta. Choros	aKelp forest	Vertical	119	Tetrapygus niger	6	6	0	0

## Sheet: Sheet1
														Petrolisthes depredados	Tetrapygus depredados
			ba	ba	ba	fb	fb	fb				ba	Caleta Angosta	2.6	2.29412
			Caleta Angosta	Punta Choros	Chungungo	Chungungo	Punta Choros	Guayacancito				ba	Punta Choros	1.55556	1.52632
		Petrolisthes depredados	2.6	1.55556	2.66667	3.46667	3.27778	1.46154				ba	Chungungo	2.66667	2.2
		Desviación estandar	2.59615	1.83249	2.59915	2.84878	2.55616	1.21626				fb	Chungungo	3.46667	1.93333
												fb	Punta Choros	3.27778	3.05
												fb	Guayacancito	1.46154	1.53846
			ba	ba	ba	fb	fb	fb
			Caleta Angosta	Punta Choros	Chungungo	Chungungo	Punta Choros	Guayacancito
		Tetrapygus depredados	2.29412	1.52632	2.2	1.93333	3.05	1.53846
		Tetrapygus sobrevivientes	2.51501	1.81712	2.42762	2.54209	2.51942	1.49951
