# Supplementary material for: Coastal fish assemblages and predation pressure in northern-central Chilean Lessonia trabeculata kelp forests and barren grounds
Source: PeerJ. 2019 Jun 12;7:e6964. doi: 10.7717/peerj.6964 (PMC6571002; doi:10.7717/peerj.6964)
Supplement: Supplemental Information 14 [file peerj-07-6964-s014.zip]

Archive with 1 entries (1 files):
- Species.xlsx
