# Supplementary material for: Coastal fish assemblages and predation pressure in northern-central Chilean Lessonia trabeculata kelp forests and barren grounds
Source: PeerJ. 2019 Jun 12;7:e6964. doi: 10.7717/peerj.6964 (PMC6571002; doi:10.7717/peerj.6964)
Supplement: Supplemental Information 14 [file peerj-07-6964-s014.zip › Species.xlsx]

## Sheet: Hoja1
Site	Date	Community	View	Area	Video	Bait	Species	Time	Individuals	Duration
CA	28/02 - 01/03 / 2017	Kelp forest	Vertical	5850	1	Tetrapygus niger	Scartichthys sp.	1	1	40
CA	28/02 - 01/03 / 2017	Kelp forest	Vertical	5850	1	Tetrapygus niger	Scartichthys sp.	3	1	40
CA	28/02 - 01/03 / 2017	Kelp forest	Vertical	5850	1	Tetrapygus niger	Scartichthys sp.	3.5	1	40
CA	28/02 - 01/03 / 2017	Kelp forest	Vertical	5850	1	Tetrapygus niger	Scartichthys sp.	8.5	1	40
CA	28/02 - 01/03 / 2017	Kelp forest	Vertical	5850	1	Tetrapygus niger	Cheilodactylus variegatus	31.5	1	40
CA	28/02 - 01/03 / 2017	Kelp forest	Vertical	5850	2	Tetrapygus niger	Scartichthys sp.	27	1	40
CA	28/02 - 01/03 / 2017	Kelp forest	Vertical	5850	2	Tetrapygus niger	Scartichthys sp.	29	1	40
CA	28/02 - 01/03 / 2017	Kelp forest	Vertical	5850	2	Tetrapygus niger	Scartichthys sp.	29.5	2	40
CA	28/02 - 01/03 / 2017	Kelp forest	Vertical	5850	2	Tetrapygus niger	Scartichthys sp.	30	3	40
CA	28/02 - 01/03 / 2017	Kelp forest	Vertical	5850	2	Tetrapygus niger	Scartichthys sp.	31	2	40
CA	28/02 - 01/03 / 2017	Kelp forest	Vertical	5850	2	Tetrapygus niger	Scartichthys sp.	31.5	1	40
CA	28/02 - 01/03 / 2017	Kelp forest	Vertical	5850	2	Tetrapygus niger	Scartichthys sp.	32	3	40
CA	28/02 - 01/03 / 2017	Kelp forest	Vertical	5850	2	Tetrapygus niger	Scartichthys sp.	32.5	2	40
CA	28/02 - 01/03 / 2017	Kelp forest	Vertical	5850	2	Tetrapygus niger	Scartichthys sp.	33	1	40
CA	28/02 - 01/03 / 2017	Kelp forest	Vertical	5850	2	Tetrapygus niger	Scartichthys sp.	33.5	3	40
CA	28/02 - 01/03 / 2017	Kelp forest	Vertical	5850	2	Tetrapygus niger	Scartichthys sp.	34	1	40
CA	28/02 - 01/03 / 2017	Kelp forest	Vertical	5850	2	Tetrapygus niger	Scartichthys sp.	34.5	3	40
CA	28/02 - 01/03 / 2017	Kelp forest	Vertical	5850	2	Tetrapygus niger	Scartichthys sp.	35	1	40
CA	28/02 - 01/03 / 2017	Kelp forest	Vertical	5850	2	Tetrapygus niger	Scartichthys sp.	35.5	3	40
CA	28/02 - 01/03 / 2017	Kelp forest	Vertical	5850	2	Tetrapygus niger	Scartichthys sp.	36	3	40
CA	28/02 - 01/03 / 2017	Kelp forest	Vertical	5850	2	Tetrapygus niger	Scartichthys sp.	36.5	4	40
CA	28/02 - 01/03 / 2017	Kelp forest	Vertical	5850	2	Tetrapygus niger	Scartichthys sp.	37	2	40
CA	28/02 - 01/03 / 2017	Kelp forest	Vertical	5850	2	Tetrapygus niger	Scartichthys sp.	37.5	1	40
CA	28/02 - 01/03 / 2017	Kelp forest	Vertical	5850	2	Tetrapygus niger	Scartichthys sp.	38	3	40
CA	28/02 - 01/03 / 2017	Kelp forest	Vertical	5850	2	Tetrapygus niger	Scartichthys sp.	38.5	1	40
CA	28/02 - 01/03 / 2017	Kelp forest	Vertical	5850	2	Tetrapygus niger	Scartichthys sp.	39	2	40
CA	28/02 - 01/03 / 2017	Kelp forest	Vertical	5850	2	Tetrapygus niger	Scartichthys sp.	39.5	2	40
CA	28/02 - 01/03 / 2017	Kelp forest	Vertical	3200	3	Tetrapygus niger	Scartichthys sp.	2	1	40
CA	28/02 - 01/03 / 2017	Kelp forest	Vertical	3200	3	Tetrapygus niger	Scartichthys sp.	4	1	40
CA	28/02 - 01/03 / 2017	Kelp forest	Vertical	3200	3	Tetrapygus niger	Scartichthys sp.	5.5	1	40
CA	28/02 - 01/03 / 2017	Kelp forest	Vertical	3200	3	Tetrapygus niger	Scartichthys sp.	7	2	40
CA	28/02 - 01/03 / 2017	Kelp forest	Vertical	3200	3	Tetrapygus niger	Scartichthys sp.	8	2	40
CA	28/02 - 01/03 / 2017	Kelp forest	Vertical	3200	3	Tetrapygus niger	Scartichthys sp.	9.5	1	40
CA	28/02 - 01/03 / 2017	Kelp forest	Vertical	3200	3	Tetrapygus niger	Scartichthys sp.	10	1	40
CA	28/02 - 01/03 / 2017	Kelp forest	Vertical	3200	3	Tetrapygus niger	Scartichthys sp.	10.5	1	40
CA	28/02 - 01/03 / 2017	Kelp forest	Vertical	3200	3	Tetrapygus niger	Scartichthys sp.	11	1	40
CA	28/02 - 01/03 / 2017	Kelp forest	Vertical	3200	3	Tetrapygus niger	Scartichthys sp.	12.5	1	40
CA	28/02 - 01/03 / 2017	Kelp forest	Vertical	3200	3	Tetrapygus niger	Scartichthys sp.	13	2	40
CA	28/02 - 01/03 / 2017	Kelp forest	Vertical	3200	3	Tetrapygus niger	Scartichthys sp.	13.5	3	40
CA	28/02 - 01/03 / 2017	Kelp forest	Vertical	3200	3	Tetrapygus niger	Scartichthys sp.	16.5	1	40
CA	28/02 - 01/03 / 2017	Kelp forest	Vertical	3200	3	Tetrapygus niger	Scartichthys sp.	17	1	40
CA	28/02 - 01/03 / 2017	Kelp forest	Vertical	3200	3	Tetrapygus niger	Scartichthys sp.	19	2	40
CA	28/02 - 01/03 / 2017	Kelp forest	Vertical	3200	3	Tetrapygus niger	Scartichthys sp.	22	1	40
CA	28/02 - 01/03 / 2017	Kelp forest	Vertical	3200	3	Tetrapygus niger	Scartichthys sp.	23.5	2	40
CA	28/02 - 01/03 / 2017	Kelp forest	Vertical	3200	3	Tetrapygus niger	Scartichthys sp.	24	2	40
CA	28/02 - 01/03 / 2017	Kelp forest	Vertical	3200	3	Tetrapygus niger	Scartichthys sp.	25.5	1	40
CA	28/02 - 01/03 / 2017	Kelp forest	Vertical	3200	3	Tetrapygus niger	Scartichthys sp.	26	1	40
CA	28/02 - 01/03 / 2017	Kelp forest	Vertical	3200	3	Tetrapygus niger	Scartichthys sp.	26.5	1	40
CA	28/02 - 01/03 / 2017	Kelp forest	Vertical	3200	3	Tetrapygus niger	Scartichthys sp.	28	1	40
CA	28/02 - 01/03 / 2017	Kelp forest	Vertical	3200	3	Tetrapygus niger	Scartichthys sp.	31.5	1	40
CA	28/02 - 01/03 / 2017	Kelp forest	Vertical	3200	3	Tetrapygus niger	Scartichthys sp.	32.5	1	40
CA	28/02 - 01/03 / 2017	Kelp forest	Vertical	3200	3	Tetrapygus niger	Scartichthys sp.	33.5	2	40
CA	28/02 - 01/03 / 2017	Kelp forest	Vertical	3200	3	Tetrapygus niger	Scartichthys sp.	34	1	40
CA	28/02 - 01/03 / 2017	Kelp forest	Vertical	3200	3	Tetrapygus niger	Scartichthys sp.	34.5	1	40
CA	28/02 - 01/03 / 2017	Kelp forest	Vertical	3200	3	Tetrapygus niger	Scartichthys sp.	35	1	40
CA	28/02 - 01/03 / 2017	Kelp forest	Vertical	3200	3	Tetrapygus niger	Scartichthys sp.	36	1	40
CA	28/02 - 01/03 / 2017	Kelp forest	Vertical	3200	3	Tetrapygus niger	Scartichthys sp.	36.5	2	40
CA	28/02 - 01/03 / 2017	Kelp forest	Vertical	3200	3	Tetrapygus niger	Scartichthys sp.	37	2	40
CA	28/02 - 01/03 / 2017	Kelp forest	Vertical	3200	3	Tetrapygus niger	Scartichthys sp.	37.5	2	40
CA	28/02 - 01/03 / 2017	Kelp forest	Vertical	3200	3	Tetrapygus niger	Scartichthys sp.	38	1	40
CA	28/02 - 01/03 / 2017	Kelp forest	Vertical	3200	3	Tetrapygus niger	Scartichthys sp.	38.5	2	40
CA	28/02 - 01/03 / 2017	Kelp forest	Vertical	3200	3	Tetrapygus niger	Scartichthys sp.	39	1	40
CA	28/02 - 01/03 / 2017	Kelp forest	Vertical	3200	3	Tetrapygus niger	Scartichthys sp.	39.5	2	40
CA	28/02 - 01/03 / 2017	Kelp forest	Vertical	3200	3	Tetrapygus niger	Scartichthys sp.	40	1	40
CA	28/02 - 01/03 / 2017	Kelp forest	Vertical	1902	4	Petrolisthes laevigatus	Scartichthys sp.	3.5	1	40
CA	28/02 - 01/03 / 2017	Kelp forest	Vertical	1902	4	Petrolisthes laevigatus	Scartichthys sp.	5	1	40
CA	28/02 - 01/03 / 2017	Kelp forest	Vertical	1902	4	Petrolisthes laevigatus	Scartichthys sp.	8.5	1	40
CA	28/02 - 01/03 / 2017	Kelp forest	Vertical	1902	4	Petrolisthes laevigatus	Scartichthys sp.	17.5	1	40
CA	28/02 - 01/03 / 2017	Kelp forest	Vertical	1902	4	Petrolisthes laevigatus	Scartichthys sp.	21.5	1	40
CA	28/02 - 01/03 / 2017	Kelp forest	Vertical	1902	4	Petrolisthes laevigatus	Scartichthys sp.	25.5	1	40
CA	28/02 - 01/03 / 2017	Kelp forest	Vertical	1902	4	Petrolisthes laevigatus	Scartichthys sp.	28	1	40
CA	28/02 - 01/03 / 2017	Kelp forest	Vertical	1902	4	Petrolisthes laevigatus	Scartichthys sp.	32	1	40
CA	28/02 - 01/03 / 2017	Kelp forest	Vertical	1902	4	Petrolisthes laevigatus	Scartichthys sp.	35.5	1	40
CA	28/02 - 01/03 / 2017	Kelp forest	Vertical	11841	5	Petrolisthes laevigatus	Scartichthys sp.	1	1	40
CA	28/02 - 01/03 / 2017	Kelp forest	Vertical	11841	5	Petrolisthes laevigatus	Scartichthys sp.	1.5	2	40
CA	28/02 - 01/03 / 2017	Kelp forest	Vertical	11841	5	Petrolisthes laevigatus	Scartichthys sp.	2	2	40
CA	28/02 - 01/03 / 2017	Kelp forest	Vertical	11841	5	Petrolisthes laevigatus	Scartichthys sp.	2.5	2	40
CA	28/02 - 01/03 / 2017	Kelp forest	Vertical	11841	5	Petrolisthes laevigatus	Scartichthys sp.	3	1	40
CA	28/02 - 01/03 / 2017	Kelp forest	Vertical	11841	5	Petrolisthes laevigatus	Scartichthys sp.	3.5	1	40
CA	28/02 - 01/03 / 2017	Kelp forest	Vertical	11841	5	Petrolisthes laevigatus	Scartichthys sp.	4.5	2	40
CA	28/02 - 01/03 / 2017	Kelp forest	Vertical	11841	5	Petrolisthes laevigatus	Scartichthys sp.	5	1	40
CA	28/02 - 01/03 / 2017	Kelp forest	Vertical	11841	5	Petrolisthes laevigatus	Scartichthys sp.	5.5	1	40
CA	28/02 - 01/03 / 2017	Kelp forest	Vertical	11841	5	Petrolisthes laevigatus	Scartichthys sp.	6	2	40
CA	28/02 - 01/03 / 2017	Kelp forest	Vertical	11841	5	Petrolisthes laevigatus	Scartichthys sp.	6.5	1	40
CA	28/02 - 01/03 / 2017	Kelp forest	Vertical	11841	5	Petrolisthes laevigatus	Scartichthys sp.	7.5	2	40
CA	28/02 - 01/03 / 2017	Kelp forest	Vertical	11841	5	Petrolisthes laevigatus	Scartichthys sp.	8	3	40
CA	28/02 - 01/03 / 2017	Kelp forest	Vertical	11841	5	Petrolisthes laevigatus	Scartichthys sp.	8.5	2	40
CA	28/02 - 01/03 / 2017	Kelp forest	Vertical	11841	5	Petrolisthes laevigatus	Scartichthys sp.	9	2	40
CA	28/02 - 01/03 / 2017	Kelp forest	Vertical	11841	5	Petrolisthes laevigatus	Scartichthys sp.	9.5	2	40
CA	28/02 - 01/03 / 2017	Kelp forest	Vertical	11841	5	Petrolisthes laevigatus	Scartichthys sp.	10	1	40
CA	28/02 - 01/03 / 2017	Kelp forest	Vertical	11841	5	Petrolisthes laevigatus	Scartichthys sp.	10.5	3	40
CA	28/02 - 01/03 / 2017	Kelp forest	Vertical	11841	5	Petrolisthes laevigatus	Scartichthys sp.	11	3	40
CA	28/02 - 01/03 / 2017	Kelp forest	Vertical	11841	5	Petrolisthes laevigatus	Scartichthys sp.	11.5	2	40
CA	28/02 - 01/03 / 2017	Kelp forest	Vertical	11841	5	Petrolisthes laevigatus	Scartichthys sp.	12	2	40
CA	28/02 - 01/03 / 2017	Kelp forest	Vertical	11841	5	Petrolisthes laevigatus	Scartichthys sp.	12.5	2	40
CA	28/02 - 01/03 / 2017	Kelp forest	Vertical	11841	5	Petrolisthes laevigatus	Scartichthys sp.	13	2	40
CA	28/02 - 01/03 / 2017	Kelp forest	Vertical	11841	5	Petrolisthes laevigatus	Scartichthys sp.	13.5	2	40
CA	28/02 - 01/03 / 2017	Kelp forest	Vertical	11841	5	Petrolisthes laevigatus	Scartichthys sp.	14	1	40
CA	28/02 - 01/03 / 2017	Kelp forest	Vertical	11841	5	Petrolisthes laevigatus	Scartichthys sp.	14.5	3	40
CA	28/02 - 01/03 / 2017	Kelp forest	Vertical	11841	5	Petrolisthes laevigatus	Scartichthys sp.	15	3	40
CA	28/02 - 01/03 / 2017	Kelp forest	Vertical	11841	5	Petrolisthes laevigatus	Scartichthys sp.	15.5	1	40
CA	28/02 - 01/03 / 2017	Kelp forest	Vertical	11841	5	Petrolisthes laevigatus	Scartichthys sp.	16	2	40
CA	28/02 - 01/03 / 2017	Kelp forest	Vertical	11841	5	Petrolisthes laevigatus	Scartichthys sp.	17	1	40
CA	28/02 - 01/03 / 2017	Kelp forest	Vertical	11841	5	Petrolisthes laevigatus	Scartichthys sp.	17.5	1	40
CA	28/02 - 01/03 / 2017	Kelp forest	Vertical	11841	5	Petrolisthes laevigatus	Scartichthys sp.	18	1	40
CA	28/02 - 01/03 / 2017	Kelp forest	Vertical	11841	5	Petrolisthes laevigatus	Scartichthys sp.	18.5	2	40
CA	28/02 - 01/03 / 2017	Kelp forest	Vertical	11841	5	Petrolisthes laevigatus	Scartichthys sp.	19	1	40
CA	28/02 - 01/03 / 2017	Kelp forest	Vertical	11841	5	Petrolisthes laevigatus	Scartichthys sp.	20	1	40
CA	28/02 - 01/03 / 2017	Kelp forest	Vertical	11841	5	Petrolisthes laevigatus	Scartichthys sp.	21.5	2	40
CA	28/02 - 01/03 / 2017	Kelp forest	Vertical	11841	5	Petrolisthes laevigatus	Scartichthys sp.	23.5	1	40
CA	28/02 - 01/03 / 2017	Kelp forest	Vertical	11841	5	Petrolisthes laevigatus	Scartichthys sp.	24	1	40
CA	28/02 - 01/03 / 2017	Kelp forest	Vertical	11841	5	Petrolisthes laevigatus	Scartichthys sp.	24.5	1	40
CA	28/02 - 01/03 / 2017	Kelp forest	Vertical	11841	5	Petrolisthes laevigatus	Scartichthys sp.	25.5	1	40
CA	28/02 - 01/03 / 2017	Kelp forest	Vertical	11841	5	Petrolisthes laevigatus	Scartichthys sp.	26	2	40
CA	28/02 - 01/03 / 2017	Kelp forest	Vertical	11841	5	Petrolisthes laevigatus	Scartichthys sp.	26.5	2	40
CA	28/02 - 01/03 / 2017	Kelp forest	Vertical	11841	5	Petrolisthes laevigatus	Scartichthys sp.	27	1	40
CA	28/02 - 01/03 / 2017	Kelp forest	Vertical	11841	5	Petrolisthes laevigatus	Scartichthys sp.	27.5	1	40
CA	28/02 - 01/03 / 2017	Kelp forest	Vertical	11841	5	Petrolisthes laevigatus	Scartichthys sp.	28	1	40
CA	28/02 - 01/03 / 2017	Kelp forest	Vertical	11841	5	Petrolisthes laevigatus	Scartichthys sp.	28.5	1	40
CA	28/02 - 01/03 / 2017	Kelp forest	Vertical	11841	5	Petrolisthes laevigatus	Scartichthys sp.	29.5	1	40
CA	28/02 - 01/03 / 2017	Kelp forest	Vertical	11841	5	Petrolisthes laevigatus	Scartichthys sp.	30	2	40
CA	28/02 - 01/03 / 2017	Kelp forest	Vertical	11841	5	Petrolisthes laevigatus	Scartichthys sp.	30.5	1	40
CA	28/02 - 01/03 / 2017	Kelp forest	Vertical	11841	5	Petrolisthes laevigatus	Scartichthys sp.	31	1	40
CA	28/02 - 01/03 / 2017	Kelp forest	Vertical	11841	5	Petrolisthes laevigatus	Scartichthys sp.	31.5	1	40
CA	28/02 - 01/03 / 2017	Kelp forest	Vertical	11841	5	Petrolisthes laevigatus	Scartichthys sp.	32	2	40
CA	28/02 - 01/03 / 2017	Kelp forest	Vertical	11841	5	Petrolisthes laevigatus	Scartichthys sp.	32.5	1	40
CA	28/02 - 01/03 / 2017	Kelp forest	Vertical	11841	5	Petrolisthes laevigatus	Scartichthys sp.	33.5	1	40
CA	28/02 - 01/03 / 2017	Kelp forest	Vertical	11841	5	Petrolisthes laevigatus	Scartichthys sp.	34	1	40
CA	28/02 - 01/03 / 2017	Kelp forest	Vertical	11841	5	Petrolisthes laevigatus	Scartichthys sp.	34.5	1	40
CA	28/02 - 01/03 / 2017	Kelp forest	Vertical	11841	5	Petrolisthes laevigatus	Scartichthys sp.	35.5	1	40
CA	28/02 - 01/03 / 2017	Kelp forest	Vertical	11841	5	Petrolisthes laevigatus	Scartichthys sp.	36	1	40
CA	28/02 - 01/03 / 2017	Kelp forest	Vertical	11841	5	Petrolisthes laevigatus	Scartichthys sp.	36.5	1	40
CA	28/02 - 01/03 / 2017	Kelp forest	Vertical	11841	5	Petrolisthes laevigatus	Scartichthys sp.	37	2	40
CA	28/02 - 01/03 / 2017	Kelp forest	Vertical	11841	5	Petrolisthes laevigatus	Scartichthys sp.	37.5	2	40
CA	28/02 - 01/03 / 2017	Kelp forest	Vertical	11841	5	Petrolisthes laevigatus	Scartichthys sp.	38	2	40
CA	28/02 - 01/03 / 2017	Kelp forest	Vertical	11841	5	Petrolisthes laevigatus	Scartichthys sp.	38.5	1	40
CA	28/02 - 01/03 / 2017	Kelp forest	Vertical	11841	5	Petrolisthes laevigatus	Scartichthys sp.	39	1	40
CA	28/02 - 01/03 / 2017	Kelp forest	Vertical	11841	5	Petrolisthes laevigatus	Scartichthys sp.	39.5	1	40
CA	28/02 - 01/03 / 2017	Kelp forest	Vertical	11841	5	Petrolisthes laevigatus	Scartichthys sp.	40	1	40
CA	28/02 - 01/03 / 2017	Kelp forest	Vertical	11841	5	Petrolisthes laevigatus	Cheilodactylus variegatus	17.5	1	40
CA	28/02 - 01/03 / 2017	Kelp forest	Vertical	11841	5	Petrolisthes laevigatus	Cheilodactylus variegatus	24	1	40
CA	28/02 - 01/03 / 2017	Kelp forest	Vertical	11841	5	Petrolisthes laevigatus	Cheilodactylus variegatus	25	1	40
CA	28/02 - 01/03 / 2017	Kelp forest	Vertical	11841	5	Petrolisthes laevigatus	Cheilodactylus variegatus	26.5	1	40
CA	28/02 - 01/03 / 2017	Kelp forest	Vertical	11841	5	Petrolisthes laevigatus	Cheilodactylus variegatus	27	1	40
CA	28/02 - 01/03 / 2017	Kelp forest	Vertical	11841	5	Petrolisthes laevigatus	Cheilodactylus variegatus	27.5	1	40
CA	28/02 - 01/03 / 2017	Kelp forest	Vertical	11841	5	Petrolisthes laevigatus	Cheilodactylus variegatus	28	1	40
CA	28/02 - 01/03 / 2017	Kelp forest	Vertical	11841	5	Petrolisthes laevigatus	Cheilodactylus variegatus	30.5	1	40
CA	28/02 - 01/03 / 2017	Kelp forest	Vertical	11841	5	Petrolisthes laevigatus	Cheilodactylus variegatus	31	1	40
CA	28/02 - 01/03 / 2017	Kelp forest	Vertical	11841	5	Petrolisthes laevigatus	Cheilodactylus variegatus	31.5	1	40
CA	28/02 - 01/03 / 2017	Kelp forest	Vertical	11841	5	Petrolisthes laevigatus	Cheilodactylus variegatus	32	1	40
CA	28/02 - 01/03 / 2017	Kelp forest	Vertical	11841	5	Petrolisthes laevigatus	Cheilodactylus variegatus	33	1	40
CA	28/02 - 01/03 / 2017	Kelp forest	Vertical	11841	5	Petrolisthes laevigatus	Cheilodactylus variegatus	34.5	1	40
CA	28/02 - 01/03 / 2017	Kelp forest	Vertical	11841	5	Petrolisthes laevigatus	Cheilodactylus variegatus	38.5	1	40
CA	28/02 - 01/03 / 2017	Kelp forest	Vertical	11841	5	Petrolisthes laevigatus	Cheilodactylus variegatus	39	1	40
CA	28/02 - 01/03 / 2017	Kelp forest	Horizontal	22400	6	Tetrapygus niger	Scartichthys sp.	3	2	40
CA	28/02 - 01/03 / 2017	Kelp forest	Horizontal	22400	6	Tetrapygus niger	Scartichthys sp.	3.5	3	40
CA	28/02 - 01/03 / 2017	Kelp forest	Horizontal	22400	6	Tetrapygus niger	Scartichthys sp.	6.5	2	40
CA	28/02 - 01/03 / 2017	Kelp forest	Horizontal	22400	6	Tetrapygus niger	Scartichthys sp.	7	1	40
CA	28/02 - 01/03 / 2017	Kelp forest	Horizontal	22400	6	Tetrapygus niger	Scartichthys sp.	7.5	1	40
CA	28/02 - 01/03 / 2017	Kelp forest	Horizontal	22400	6	Tetrapygus niger	Scartichthys sp.	8	1	40
CA	28/02 - 01/03 / 2017	Kelp forest	Horizontal	22400	6	Tetrapygus niger	Scartichthys sp.	8.5	3	40
CA	28/02 - 01/03 / 2017	Kelp forest	Horizontal	22400	6	Tetrapygus niger	Scartichthys sp.	9	2	40
CA	28/02 - 01/03 / 2017	Kelp forest	Horizontal	22400	6	Tetrapygus niger	Scartichthys sp.	9.5	2	40
CA	28/02 - 01/03 / 2017	Kelp forest	Horizontal	22400	6	Tetrapygus niger	Scartichthys sp.	10	3	40
CA	28/02 - 01/03 / 2017	Kelp forest	Horizontal	22400	6	Tetrapygus niger	Scartichthys sp.	10.5	1	40
CA	28/02 - 01/03 / 2017	Kelp forest	Horizontal	22400	6	Tetrapygus niger	Scartichthys sp.	11	2	40
CA	28/02 - 01/03 / 2017	Kelp forest	Horizontal	22400	6	Tetrapygus niger	Scartichthys sp.	12	2	40
CA	28/02 - 01/03 / 2017	Kelp forest	Horizontal	22400	6	Tetrapygus niger	Scartichthys sp.	14	1	40
CA	28/02 - 01/03 / 2017	Kelp forest	Horizontal	22400	6	Tetrapygus niger	Scartichthys sp.	15	2	40
CA	28/02 - 01/03 / 2017	Kelp forest	Horizontal	22400	6	Tetrapygus niger	Scartichthys sp.	15.5	2	40
CA	28/02 - 01/03 / 2017	Kelp forest	Horizontal	22400	6	Tetrapygus niger	Scartichthys sp.	16	2	40
CA	28/02 - 01/03 / 2017	Kelp forest	Horizontal	22400	6	Tetrapygus niger	Scartichthys sp.	16.5	1	40
CA	28/02 - 01/03 / 2017	Kelp forest	Horizontal	22400	6	Tetrapygus niger	Scartichthys sp.	17	1	40
CA	28/02 - 01/03 / 2017	Kelp forest	Horizontal	22400	6	Tetrapygus niger	Scartichthys sp.	17.5	2	40
CA	28/02 - 01/03 / 2017	Kelp forest	Horizontal	22400	6	Tetrapygus niger	Scartichthys sp.	18	3	40
CA	28/02 - 01/03 / 2017	Kelp forest	Horizontal	22400	6	Tetrapygus niger	Scartichthys sp.	18.5	1	40
CA	28/02 - 01/03 / 2017	Kelp forest	Horizontal	22400	6	Tetrapygus niger	Scartichthys sp.	19	1	40
CA	28/02 - 01/03 / 2017	Kelp forest	Horizontal	22400	6	Tetrapygus niger	Scartichthys sp.	19.5	1	40
CA	28/02 - 01/03 / 2017	Kelp forest	Horizontal	22400	6	Tetrapygus niger	Scartichthys sp.	20	2	40
CA	28/02 - 01/03 / 2017	Kelp forest	Horizontal	22400	6	Tetrapygus niger	Scartichthys sp.	21	1	40
CA	28/02 - 01/03 / 2017	Kelp forest	Horizontal	22400	6	Tetrapygus niger	Scartichthys sp.	22.5	1	40
CA	28/02 - 01/03 / 2017	Kelp forest	Horizontal	22400	6	Tetrapygus niger	Scartichthys sp.	23.5	2	40
CA	28/02 - 01/03 / 2017	Kelp forest	Horizontal	22400	6	Tetrapygus niger	Scartichthys sp.	24	1	40
CA	28/02 - 01/03 / 2017	Kelp forest	Horizontal	22400	6	Tetrapygus niger	Scartichthys sp.	24.5	2	40
CA	28/02 - 01/03 / 2017	Kelp forest	Horizontal	22400	6	Tetrapygus niger	Scartichthys sp.	25	1	40
CA	28/02 - 01/03 / 2017	Kelp forest	Horizontal	22400	6	Tetrapygus niger	Scartichthys sp.	25.5	1	40
CA	28/02 - 01/03 / 2017	Kelp forest	Horizontal	22400	6	Tetrapygus niger	Scartichthys sp.	26	2	40
CA	28/02 - 01/03 / 2017	Kelp forest	Horizontal	22400	6	Tetrapygus niger	Scartichthys sp.	26.5	1	40
CA	28/02 - 01/03 / 2017	Kelp forest	Horizontal	22400	6	Tetrapygus niger	Scartichthys sp.	27.5	1	40
CA	28/02 - 01/03 / 2017	Kelp forest	Horizontal	22400	6	Tetrapygus niger	Scartichthys sp.	28	2	40
CA	28/02 - 01/03 / 2017	Kelp forest	Horizontal	22400	6	Tetrapygus niger	Scartichthys sp.	28.5	3	40
CA	28/02 - 01/03 / 2017	Kelp forest	Horizontal	22400	6	Tetrapygus niger	Scartichthys sp.	29	2	40
CA	28/02 - 01/03 / 2017	Kelp forest	Horizontal	22400	6	Tetrapygus niger	Scartichthys sp.	29.5	2	40
CA	28/02 - 01/03 / 2017	Kelp forest	Horizontal	22400	6	Tetrapygus niger	Scartichthys sp.	30.5	1	40
CA	28/02 - 01/03 / 2017	Kelp forest	Horizontal	22400	6	Tetrapygus niger	Scartichthys sp.	31.5	2	40
CA	28/02 - 01/03 / 2017	Kelp forest	Horizontal	22400	6	Tetrapygus niger	Scartichthys sp.	32	1	40
CA	28/02 - 01/03 / 2017	Kelp forest	Horizontal	22400	6	Tetrapygus niger	Scartichthys sp.	32.5	1	40
CA	28/02 - 01/03 / 2017	Kelp forest	Horizontal	22400	6	Tetrapygus niger	Scartichthys sp.	33	1	40
CA	28/02 - 01/03 / 2017	Kelp forest	Horizontal	22400	6	Tetrapygus niger	Scartichthys sp.	34	2	40
CA	28/02 - 01/03 / 2017	Kelp forest	Horizontal	22400	6	Tetrapygus niger	Scartichthys sp.	35.5	1	40
CA	28/02 - 01/03 / 2017	Kelp forest	Horizontal	22400	6	Tetrapygus niger	Scartichthys sp.	36	2	40
CA	28/02 - 01/03 / 2017	Kelp forest	Horizontal	22400	6	Tetrapygus niger	Scartichthys sp.	36.5	2	40
CA	28/02 - 01/03 / 2017	Kelp forest	Horizontal	22400	6	Tetrapygus niger	Scartichthys sp.	39	1	40
CA	28/02 - 01/03 / 2017	Kelp forest	Horizontal	22400	6	Tetrapygus niger	Scartichthys sp.	39.5	1	40
CA	28/02 - 01/03 / 2017	Kelp forest	Horizontal	22400	6	Tetrapygus niger	Cheilodactylus variegatus	16.5	1	40
CA	28/02 - 01/03 / 2017	Kelp forest	Horizontal	22400	6	Tetrapygus niger	Cheilodactylus variegatus	25	1	40
CA	28/02 - 01/03 / 2017	Kelp forest	Horizontal	22400	6	Tetrapygus niger	Cheilodactylus variegatus	32.5	1	40
CA	28/02 - 01/03 / 2017	Kelp forest	Horizontal	22400	6	Tetrapygus niger	Cheilodactylus variegatus	33	1	40
CA	28/02 - 01/03 / 2017	Kelp forest	Horizontal	22400	6	Tetrapygus niger	Cheilodactylus variegatus	33.5	1	40
CA	28/02 - 01/03 / 2017	Kelp forest	Horizontal	35200	7	Petrolisthes laevigatus	Pinguipes chilensis	5.5	1	40
CA	28/02 - 01/03 / 2017	Kelp forest	Horizontal	35200	7	Petrolisthes laevigatus	Pinguipes chilensis	6	1	40
CA	28/02 - 01/03 / 2017	Kelp forest	Horizontal	35200	7	Petrolisthes laevigatus	Pinguipes chilensis	22	1	40
CA	28/02 - 01/03 / 2017	Kelp forest	Horizontal	35200	7	Petrolisthes laevigatus	Pinguipes chilensis	22.5	1	40
CA	28/02 - 01/03 / 2017	Kelp forest	Horizontal	35200	7	Petrolisthes laevigatus	Pinguipes chilensis	24.5	1	40
CA	28/02 - 01/03 / 2017	Kelp forest	Horizontal	35200	7	Petrolisthes laevigatus	Pinguipes chilensis	26	1	40
CA	28/02 - 01/03 / 2017	Kelp forest	Horizontal	35200	7	Petrolisthes laevigatus	Pinguipes chilensis	36.5	1	40
CA	28/02 - 01/03 / 2017	Kelp forest	Horizontal	34000	8	Petrolisthes laevigatus	Scartichthys sp.	2.5	1	40
CA	28/02 - 01/03 / 2017	Kelp forest	Horizontal	34000	8	Petrolisthes laevigatus	Scartichthys sp.	3	2	40
CA	28/02 - 01/03 / 2017	Kelp forest	Horizontal	34000	8	Petrolisthes laevigatus	Scartichthys sp.	3.5	3	40
CA	28/02 - 01/03 / 2017	Kelp forest	Horizontal	34000	8	Petrolisthes laevigatus	Scartichthys sp.	4	1	40
CA	28/02 - 01/03 / 2017	Kelp forest	Horizontal	34000	8	Petrolisthes laevigatus	Scartichthys sp.	4.5	3	40
CA	28/02 - 01/03 / 2017	Kelp forest	Horizontal	34000	8	Petrolisthes laevigatus	Scartichthys sp.	5	2	40
CA	28/02 - 01/03 / 2017	Kelp forest	Horizontal	34000	8	Petrolisthes laevigatus	Scartichthys sp.	6	1	40
CA	28/02 - 01/03 / 2017	Kelp forest	Horizontal	34000	8	Petrolisthes laevigatus	Scartichthys sp.	6.5	1	40
CA	28/02 - 01/03 / 2017	Kelp forest	Horizontal	34000	8	Petrolisthes laevigatus	Scartichthys sp.	7.5	1	40
CA	28/02 - 01/03 / 2017	Kelp forest	Horizontal	34000	8	Petrolisthes laevigatus	Scartichthys sp.	8	1	40
CA	28/02 - 01/03 / 2017	Kelp forest	Horizontal	34000	8	Petrolisthes laevigatus	Scartichthys sp.	8.5	2	40
CA	28/02 - 01/03 / 2017	Kelp forest	Horizontal	34000	8	Petrolisthes laevigatus	Scartichthys sp.	9.5	2	40
CA	28/02 - 01/03 / 2017	Kelp forest	Horizontal	34000	8	Petrolisthes laevigatus	Scartichthys sp.	10.5	2	40
CA	28/02 - 01/03 / 2017	Kelp forest	Horizontal	34000	8	Petrolisthes laevigatus	Scartichthys sp.	11	3	40
CA	28/02 - 01/03 / 2017	Kelp forest	Horizontal	34000	8	Petrolisthes laevigatus	Scartichthys sp.	11.5	2	40
CA	28/02 - 01/03 / 2017	Kelp forest	Horizontal	34000	8	Petrolisthes laevigatus	Scartichthys sp.	12	3	40
CA	28/02 - 01/03 / 2017	Kelp forest	Horizontal	34000	8	Petrolisthes laevigatus	Scartichthys sp.	12.5	3	40
CA	28/02 - 01/03 / 2017	Kelp forest	Horizontal	34000	8	Petrolisthes laevigatus	Scartichthys sp.	13	2	40
CA	28/02 - 01/03 / 2017	Kelp forest	Horizontal	34000	8	Petrolisthes laevigatus	Scartichthys sp.	13.5	4	40
CA	28/02 - 01/03 / 2017	Kelp forest	Horizontal	34000	8	Petrolisthes laevigatus	Scartichthys sp.	14	3	40
CA	28/02 - 01/03 / 2017	Kelp forest	Horizontal	34000	8	Petrolisthes laevigatus	Scartichthys sp.	14.5	1	40
CA	28/02 - 01/03 / 2017	Kelp forest	Horizontal	34000	8	Petrolisthes laevigatus	Scartichthys sp.	15	4	40
CA	28/02 - 01/03 / 2017	Kelp forest	Horizontal	34000	8	Petrolisthes laevigatus	Scartichthys sp.	15.5	3	40
CA	28/02 - 01/03 / 2017	Kelp forest	Horizontal	34000	8	Petrolisthes laevigatus	Scartichthys sp.	16	3	40
CA	28/02 - 01/03 / 2017	Kelp forest	Horizontal	34000	8	Petrolisthes laevigatus	Scartichthys sp.	16.5	3	40
CA	28/02 - 01/03 / 2017	Kelp forest	Horizontal	34000	8	Petrolisthes laevigatus	Scartichthys sp.	17	3	40
CA	28/02 - 01/03 / 2017	Kelp forest	Horizontal	34000	8	Petrolisthes laevigatus	Scartichthys sp.	17.5	1	40
CA	28/02 - 01/03 / 2017	Kelp forest	Horizontal	34000	8	Petrolisthes laevigatus	Scartichthys sp.	18.5	1	40
CA	28/02 - 01/03 / 2017	Kelp forest	Horizontal	34000	8	Petrolisthes laevigatus	Scartichthys sp.	19	2	40
CA	28/02 - 01/03 / 2017	Kelp forest	Horizontal	34000	8	Petrolisthes laevigatus	Scartichthys sp.	19.5	1	40
CA	28/02 - 01/03 / 2017	Kelp forest	Horizontal	34000	8	Petrolisthes laevigatus	Scartichthys sp.	20	2	40
CA	28/02 - 01/03 / 2017	Kelp forest	Horizontal	34000	8	Petrolisthes laevigatus	Scartichthys sp.	20.5	3	40
CA	28/02 - 01/03 / 2017	Kelp forest	Horizontal	34000	8	Petrolisthes laevigatus	Scartichthys sp.	21	4	40
CA	28/02 - 01/03 / 2017	Kelp forest	Horizontal	34000	8	Petrolisthes laevigatus	Scartichthys sp.	21.5	1	40
CA	28/02 - 01/03 / 2017	Kelp forest	Horizontal	34000	8	Petrolisthes laevigatus	Scartichthys sp.	22	2	40
CA	28/02 - 01/03 / 2017	Kelp forest	Horizontal	34000	8	Petrolisthes laevigatus	Scartichthys sp.	22.5	1	40
CA	28/02 - 01/03 / 2017	Kelp forest	Horizontal	34000	8	Petrolisthes laevigatus	Scartichthys sp.	23	2	40
CA	28/02 - 01/03 / 2017	Kelp forest	Horizontal	34000	8	Petrolisthes laevigatus	Scartichthys sp.	23.5	1	40
CA	28/02 - 01/03 / 2017	Kelp forest	Horizontal	34000	8	Petrolisthes laevigatus	Scartichthys sp.	24	2	40
CA	28/02 - 01/03 / 2017	Kelp forest	Horizontal	34000	8	Petrolisthes laevigatus	Scartichthys sp.	24.5	1	40
CA	28/02 - 01/03 / 2017	Kelp forest	Horizontal	34000	8	Petrolisthes laevigatus	Scartichthys sp.	25	1	40
CA	28/02 - 01/03 / 2017	Kelp forest	Horizontal	34000	8	Petrolisthes laevigatus	Scartichthys sp.	25.5	1	40
CA	28/02 - 01/03 / 2017	Kelp forest	Horizontal	34000	8	Petrolisthes laevigatus	Scartichthys sp.	26	1	40
CA	28/02 - 01/03 / 2017	Kelp forest	Horizontal	34000	8	Petrolisthes laevigatus	Scartichthys sp.	26.5	1	40
CA	28/02 - 01/03 / 2017	Kelp forest	Horizontal	34000	8	Petrolisthes laevigatus	Scartichthys sp.	27	1	40
CA	28/02 - 01/03 / 2017	Kelp forest	Horizontal	34000	8	Petrolisthes laevigatus	Scartichthys sp.	27.5	1	40
CA	28/02 - 01/03 / 2017	Kelp forest	Horizontal	34000	8	Petrolisthes laevigatus	Scartichthys sp.	28	1	40
CA	28/02 - 01/03 / 2017	Kelp forest	Horizontal	34000	8	Petrolisthes laevigatus	Scartichthys sp.	28.5	1	40
CA	28/02 - 01/03 / 2017	Kelp forest	Horizontal	34000	8	Petrolisthes laevigatus	Scartichthys sp.	29	2	40
CA	28/02 - 01/03 / 2017	Kelp forest	Horizontal	34000	8	Petrolisthes laevigatus	Scartichthys sp.	29.5	1	40
CA	28/02 - 01/03 / 2017	Kelp forest	Horizontal	34000	8	Petrolisthes laevigatus	Scartichthys sp.	30	2	40
CA	28/02 - 01/03 / 2017	Kelp forest	Horizontal	34000	8	Petrolisthes laevigatus	Scartichthys sp.	30.5	1	40
CA	28/02 - 01/03 / 2017	Kelp forest	Horizontal	34000	8	Petrolisthes laevigatus	Scartichthys sp.	31	1	40
CA	28/02 - 01/03 / 2017	Kelp forest	Horizontal	34000	8	Petrolisthes laevigatus	Scartichthys sp.	31.5	3	40
CA	28/02 - 01/03 / 2017	Kelp forest	Horizontal	34000	8	Petrolisthes laevigatus	Scartichthys sp.	32	2	40
CA	28/02 - 01/03 / 2017	Kelp forest	Horizontal	34000	8	Petrolisthes laevigatus	Scartichthys sp.	32.5	1	40
CA	28/02 - 01/03 / 2017	Kelp forest	Horizontal	34000	8	Petrolisthes laevigatus	Scartichthys sp.	33	1	40
CA	28/02 - 01/03 / 2017	Kelp forest	Horizontal	34000	8	Petrolisthes laevigatus	Scartichthys sp.	34.5	1	40
CA	28/02 - 01/03 / 2017	Kelp forest	Horizontal	34000	8	Petrolisthes laevigatus	Scartichthys sp.	35	1	40
CA	28/02 - 01/03 / 2017	Kelp forest	Horizontal	34000	8	Petrolisthes laevigatus	Scartichthys sp.	35.5	3	40
CA	28/02 - 01/03 / 2017	Kelp forest	Horizontal	34000	8	Petrolisthes laevigatus	Scartichthys sp.	36	3	40
CA	28/02 - 01/03 / 2017	Kelp forest	Horizontal	34000	8	Petrolisthes laevigatus	Scartichthys sp.	36.5	1	40
CA	28/02 - 01/03 / 2017	Kelp forest	Horizontal	34000	8	Petrolisthes laevigatus	Scartichthys sp.	37	1	40
CA	28/02 - 01/03 / 2017	Kelp forest	Horizontal	34000	8	Petrolisthes laevigatus	Scartichthys sp.	37.5	1	40
CA	28/02 - 01/03 / 2017	Kelp forest	Horizontal	34000	8	Petrolisthes laevigatus	Scartichthys sp.	38	2	40
CA	28/02 - 01/03 / 2017	Kelp forest	Horizontal	34000	8	Petrolisthes laevigatus	Scartichthys sp.	38.5	2	40
CA	28/02 - 01/03 / 2017	Kelp forest	Horizontal	34000	8	Petrolisthes laevigatus	Scartichthys sp.	39	1	40
CA	28/02 - 01/03 / 2017	Kelp forest	Horizontal	34000	8	Petrolisthes laevigatus	Scartichthys sp.	39.5	1	40
CA	28/02 - 01/03 / 2017	Kelp forest	Horizontal	34000	8	Petrolisthes laevigatus	Scartichthys sp.	40	1	40
CA	28/02 - 01/03 / 2017	Kelp forest	Horizontal	34000	8	Petrolisthes laevigatus	Pinguipes chilensis	7	1	40
CA	28/02 - 01/03 / 2017	Kelp forest	Horizontal	34000	8	Petrolisthes laevigatus	Pinguipes chilensis	26.5	1	40
CA	28/02 - 01/03 / 2017	Kelp forest	Horizontal	34000	8	Petrolisthes laevigatus	Cheilodactylus variegatus	18.5	1	40
CA	28/02 - 01/03 / 2017	Kelp forest	Horizontal	34000	8	Petrolisthes laevigatus	Cheilodactylus variegatus	21.5	1	40
CA	28/02 - 01/03 / 2017	Kelp forest	Horizontal	34000	8	Petrolisthes laevigatus	Cheilodactylus variegatus	36	1	40
CA	28/02 - 01/03 / 2017	Kelp forest	Horizontal	34000	8	Petrolisthes laevigatus	Aplodactylus punctatus	30	1	40
CA	28/02 - 01/03 / 2017	Kelp forest	Horizontal	34000	8	Petrolisthes laevigatus	Aplodactylus punctatus	30.5	1	40
CA	28/02 - 01/03 / 2017	Kelp forest	Horizontal	29800	9	Tetrapygus niger	Scartichthys sp.	3	1	40
CA	28/02 - 01/03 / 2017	Kelp forest	Horizontal	29800	9	Tetrapygus niger	Scartichthys sp.	3.5	1	40
CA	28/02 - 01/03 / 2017	Kelp forest	Horizontal	29800	9	Tetrapygus niger	Scartichthys sp.	6.5	1	40
CA	28/02 - 01/03 / 2017	Kelp forest	Horizontal	29800	9	Tetrapygus niger	Scartichthys sp.	7.5	1	40
CA	28/02 - 01/03 / 2017	Kelp forest	Horizontal	29800	9	Tetrapygus niger	Scartichthys sp.	10.5	1	40
CA	28/02 - 01/03 / 2017	Kelp forest	Horizontal	29800	9	Tetrapygus niger	Scartichthys sp.	23	1	40
CA	28/02 - 01/03 / 2017	Kelp forest	Horizontal	29800	9	Tetrapygus niger	Scartichthys sp.	25	1	40
CA	28/02 - 01/03 / 2017	Kelp forest	Horizontal	29800	9	Tetrapygus niger	Scartichthys sp.	26.5	1	40
CA	28/02 - 01/03 / 2017	Kelp forest	Horizontal	29800	9	Tetrapygus niger	Scartichthys sp.	29.5	1	40
CA	28/02 - 01/03 / 2017	Kelp forest	Horizontal	29800	9	Tetrapygus niger	Scartichthys sp.	30	1	40
CA	28/02 - 01/03 / 2017	Kelp forest	Horizontal	29800	9	Tetrapygus niger	Scartichthys sp.	31	1	40
CA	28/02 - 01/03 / 2017	Kelp forest	Horizontal	29800	9	Tetrapygus niger	Scartichthys sp.	35.5	1	40
CA	28/02 - 01/03 / 2017	Kelp forest	Horizontal	29800	9	Tetrapygus niger	Scartichthys sp.	36.5	1	40
CA	28/02 - 01/03 / 2017	Kelp forest	Horizontal	29800	9	Tetrapygus niger	Scartichthys sp.	39	1	40
CA	28/02 - 01/03 / 2017	Kelp forest	Horizontal	29800	9	Tetrapygus niger	Cheilodactylus variegatus	2.5	1	40
CA	28/02 - 01/03 / 2017	Kelp forest	Horizontal	29800	9	Tetrapygus niger	Cheilodactylus variegatus	4	1	40
CA	28/02 - 01/03 / 2017	Kelp forest	Horizontal	29800	9	Tetrapygus niger	Cheilodactylus variegatus	11.5	1	40
CA	28/02 - 01/03 / 2017	Kelp forest	Horizontal	29800	9	Tetrapygus niger	Aplodactylus punctatus	13.5	1	40
CA	28/02 - 01/03 / 2017	Kelp forest	Horizontal	29800	9	Tetrapygus niger	Graus nigra	26	1	40
CA	28/02 - 01/03 / 2017	Kelp forest	Horizontal	29800	9	Tetrapygus niger	Graus nigra	24.5	1	40
CA	28/02 - 01/03 / 2017	Kelp forest	Horizontal	29800	9	Tetrapygus niger	Hemilutjanus macrophthalmos	25.5	1	40
CA	28/02 - 01/03 / 2017	Kelp forest	Horizontal	27500	10	Petrolisthes laevigatus	Scartichthys sp.	1	1	40
CA	28/02 - 01/03 / 2017	Kelp forest	Horizontal	27500	10	Petrolisthes laevigatus	Scartichthys sp.	1.5	2	40
CA	28/02 - 01/03 / 2017	Kelp forest	Horizontal	27500	10	Petrolisthes laevigatus	Scartichthys sp.	2	2	40
CA	28/02 - 01/03 / 2017	Kelp forest	Horizontal	27500	10	Petrolisthes laevigatus	Scartichthys sp.	3	1	40
CA	28/02 - 01/03 / 2017	Kelp forest	Horizontal	27500	10	Petrolisthes laevigatus	Scartichthys sp.	3.5	2	40
CA	28/02 - 01/03 / 2017	Kelp forest	Horizontal	27500	10	Petrolisthes laevigatus	Scartichthys sp.	4	1	40
CA	28/02 - 01/03 / 2017	Kelp forest	Horizontal	27500	10	Petrolisthes laevigatus	Scartichthys sp.	4.5	2	40
CA	28/02 - 01/03 / 2017	Kelp forest	Horizontal	27500	10	Petrolisthes laevigatus	Scartichthys sp.	5	3	40
CA	28/02 - 01/03 / 2017	Kelp forest	Horizontal	27500	10	Petrolisthes laevigatus	Scartichthys sp.	5.5	1	40
CA	28/02 - 01/03 / 2017	Kelp forest	Horizontal	27500	10	Petrolisthes laevigatus	Scartichthys sp.	6	5	40
CA	28/02 - 01/03 / 2017	Kelp forest	Horizontal	27500	10	Petrolisthes laevigatus	Scartichthys sp.	6.5	6	40
CA	28/02 - 01/03 / 2017	Kelp forest	Horizontal	27500	10	Petrolisthes laevigatus	Scartichthys sp.	7	7	40
CA	28/02 - 01/03 / 2017	Kelp forest	Horizontal	27500	10	Petrolisthes laevigatus	Scartichthys sp.	7.5	7	40
CA	28/02 - 01/03 / 2017	Kelp forest	Horizontal	27500	10	Petrolisthes laevigatus	Scartichthys sp.	8	7	40
CA	28/02 - 01/03 / 2017	Kelp forest	Horizontal	27500	10	Petrolisthes laevigatus	Scartichthys sp.	8.5	7	40
CA	28/02 - 01/03 / 2017	Kelp forest	Horizontal	27500	10	Petrolisthes laevigatus	Scartichthys sp.	9	9	40
CA	28/02 - 01/03 / 2017	Kelp forest	Horizontal	27500	10	Petrolisthes laevigatus	Scartichthys sp.	9.5	5	40
CA	28/02 - 01/03 / 2017	Kelp forest	Horizontal	27500	10	Petrolisthes laevigatus	Scartichthys sp.	10	5	40
CA	28/02 - 01/03 / 2017	Kelp forest	Horizontal	27500	10	Petrolisthes laevigatus	Scartichthys sp.	10.5	10	40
CA	28/02 - 01/03 / 2017	Kelp forest	Horizontal	27500	10	Petrolisthes laevigatus	Scartichthys sp.	11	7	40
CA	28/02 - 01/03 / 2017	Kelp forest	Horizontal	27500	10	Petrolisthes laevigatus	Scartichthys sp.	11.5	9	40
CA	28/02 - 01/03 / 2017	Kelp forest	Horizontal	27500	10	Petrolisthes laevigatus	Scartichthys sp.	12	8	40
CA	28/02 - 01/03 / 2017	Kelp forest	Horizontal	27500	10	Petrolisthes laevigatus	Scartichthys sp.	12.5	11	40
CA	28/02 - 01/03 / 2017	Kelp forest	Horizontal	27500	10	Petrolisthes laevigatus	Scartichthys sp.	13	8	40
CA	28/02 - 01/03 / 2017	Kelp forest	Horizontal	27500	10	Petrolisthes laevigatus	Scartichthys sp.	13.5	6	40
CA	28/02 - 01/03 / 2017	Kelp forest	Horizontal	27500	10	Petrolisthes laevigatus	Scartichthys sp.	14	7	40
CA	28/02 - 01/03 / 2017	Kelp forest	Horizontal	27500	10	Petrolisthes laevigatus	Scartichthys sp.	14.5	7	40
CA	28/02 - 01/03 / 2017	Kelp forest	Horizontal	27500	10	Petrolisthes laevigatus	Scartichthys sp.	15	4	40
CA	28/02 - 01/03 / 2017	Kelp forest	Horizontal	27500	10	Petrolisthes laevigatus	Scartichthys sp.	15.5	7	40
CA	28/02 - 01/03 / 2017	Kelp forest	Horizontal	27500	10	Petrolisthes laevigatus	Scartichthys sp.	16	7	40
CA	28/02 - 01/03 / 2017	Kelp forest	Horizontal	27500	10	Petrolisthes laevigatus	Scartichthys sp.	16.5	8	40
CA	28/02 - 01/03 / 2017	Kelp forest	Horizontal	27500	10	Petrolisthes laevigatus	Scartichthys sp.	17	7	40
CA	28/02 - 01/03 / 2017	Kelp forest	Horizontal	27500	10	Petrolisthes laevigatus	Scartichthys sp.	17.5	8	40
CA	28/02 - 01/03 / 2017	Kelp forest	Horizontal	27500	10	Petrolisthes laevigatus	Scartichthys sp.	18	8	40
CA	28/02 - 01/03 / 2017	Kelp forest	Horizontal	27500	10	Petrolisthes laevigatus	Scartichthys sp.	18.5	6	40
CA	28/02 - 01/03 / 2017	Kelp forest	Horizontal	27500	10	Petrolisthes laevigatus	Scartichthys sp.	19	9	40
CA	28/02 - 01/03 / 2017	Kelp forest	Horizontal	27500	10	Petrolisthes laevigatus	Scartichthys sp.	19.5	9	40
CA	28/02 - 01/03 / 2017	Kelp forest	Horizontal	27500	10	Petrolisthes laevigatus	Scartichthys sp.	20	6	40
CA	28/02 - 01/03 / 2017	Kelp forest	Horizontal	27500	10	Petrolisthes laevigatus	Scartichthys sp.	20.5	7	40
CA	28/02 - 01/03 / 2017	Kelp forest	Horizontal	27500	10	Petrolisthes laevigatus	Scartichthys sp.	21	8	40
CA	28/02 - 01/03 / 2017	Kelp forest	Horizontal	27500	10	Petrolisthes laevigatus	Scartichthys sp.	21.5	8	40
CA	28/02 - 01/03 / 2017	Kelp forest	Horizontal	27500	10	Petrolisthes laevigatus	Scartichthys sp.	22	7	40
CA	28/02 - 01/03 / 2017	Kelp forest	Horizontal	27500	10	Petrolisthes laevigatus	Scartichthys sp.	22.5	5	40
CA	28/02 - 01/03 / 2017	Kelp forest	Horizontal	27500	10	Petrolisthes laevigatus	Scartichthys sp.	23	1	40
CA	28/02 - 01/03 / 2017	Kelp forest	Horizontal	27500	10	Petrolisthes laevigatus	Scartichthys sp.	23.5	7	40
CA	28/02 - 01/03 / 2017	Kelp forest	Horizontal	27500	10	Petrolisthes laevigatus	Scartichthys sp.	24	5	40
CA	28/02 - 01/03 / 2017	Kelp forest	Horizontal	27500	10	Petrolisthes laevigatus	Scartichthys sp.	24.5	2	40
CA	28/02 - 01/03 / 2017	Kelp forest	Horizontal	27500	10	Petrolisthes laevigatus	Scartichthys sp.	25	6	40
CA	28/02 - 01/03 / 2017	Kelp forest	Horizontal	27500	10	Petrolisthes laevigatus	Scartichthys sp.	25.5	7	40
CA	28/02 - 01/03 / 2017	Kelp forest	Horizontal	27500	10	Petrolisthes laevigatus	Scartichthys sp.	26	2	40
CA	28/02 - 01/03 / 2017	Kelp forest	Horizontal	27500	10	Petrolisthes laevigatus	Scartichthys sp.	26.5	4	40
CA	28/02 - 01/03 / 2017	Kelp forest	Horizontal	27500	10	Petrolisthes laevigatus	Scartichthys sp.	27	4	40
CA	28/02 - 01/03 / 2017	Kelp forest	Horizontal	27500	10	Petrolisthes laevigatus	Scartichthys sp.	27.5	1	40
CA	28/02 - 01/03 / 2017	Kelp forest	Horizontal	27500	10	Petrolisthes laevigatus	Scartichthys sp.	28	1	40
CA	28/02 - 01/03 / 2017	Kelp forest	Horizontal	27500	10	Petrolisthes laevigatus	Scartichthys sp.	28.5	2	40
CA	28/02 - 01/03 / 2017	Kelp forest	Horizontal	27500	10	Petrolisthes laevigatus	Scartichthys sp.	29	2	40
CA	28/02 - 01/03 / 2017	Kelp forest	Horizontal	27500	10	Petrolisthes laevigatus	Scartichthys sp.	29.5	2	40
CA	28/02 - 01/03 / 2017	Kelp forest	Horizontal	27500	10	Petrolisthes laevigatus	Scartichthys sp.	30	2	40
CA	28/02 - 01/03 / 2017	Kelp forest	Horizontal	27500	10	Petrolisthes laevigatus	Scartichthys sp.	30.5	3	40
CA	28/02 - 01/03 / 2017	Kelp forest	Horizontal	27500	10	Petrolisthes laevigatus	Scartichthys sp.	31	3	40
CA	28/02 - 01/03 / 2017	Kelp forest	Horizontal	27500	10	Petrolisthes laevigatus	Scartichthys sp.	31.5	3	40
CA	28/02 - 01/03 / 2017	Kelp forest	Horizontal	27500	10	Petrolisthes laevigatus	Scartichthys sp.	32	2	40
CA	28/02 - 01/03 / 2017	Kelp forest	Horizontal	27500	10	Petrolisthes laevigatus	Scartichthys sp.	32.5	2	40
CA	28/02 - 01/03 / 2017	Kelp forest	Horizontal	27500	10	Petrolisthes laevigatus	Scartichthys sp.	33	3	40
CA	28/02 - 01/03 / 2017	Kelp forest	Horizontal	27500	10	Petrolisthes laevigatus	Scartichthys sp.	33.5	2	40
CA	28/02 - 01/03 / 2017	Kelp forest	Horizontal	27500	10	Petrolisthes laevigatus	Scartichthys sp.	34	3	40
CA	28/02 - 01/03 / 2017	Kelp forest	Horizontal	27500	10	Petrolisthes laevigatus	Scartichthys sp.	35	2	40
CA	28/02 - 01/03 / 2017	Kelp forest	Horizontal	27500	10	Petrolisthes laevigatus	Scartichthys sp.	35.5	1	40
CA	28/02 - 01/03 / 2017	Kelp forest	Horizontal	27500	10	Petrolisthes laevigatus	Scartichthys sp.	36	3	40
CA	28/02 - 01/03 / 2017	Kelp forest	Horizontal	27500	10	Petrolisthes laevigatus	Scartichthys sp.	36.5	3	40
CA	28/02 - 01/03 / 2017	Kelp forest	Horizontal	27500	10	Petrolisthes laevigatus	Scartichthys sp.	37	3	40
CA	28/02 - 01/03 / 2017	Kelp forest	Horizontal	27500	10	Petrolisthes laevigatus	Scartichthys sp.	37.5	5	40
CA	28/02 - 01/03 / 2017	Kelp forest	Horizontal	27500	10	Petrolisthes laevigatus	Scartichthys sp.	38	7	40
CA	28/02 - 01/03 / 2017	Kelp forest	Horizontal	27500	10	Petrolisthes laevigatus	Scartichthys sp.	38.5	3	40
CA	28/02 - 01/03 / 2017	Kelp forest	Horizontal	27500	10	Petrolisthes laevigatus	Scartichthys sp.	39	3	40
CA	28/02 - 01/03 / 2017	Kelp forest	Horizontal	27500	10	Petrolisthes laevigatus	Scartichthys sp.	39.5	7	40
CA	28/02 - 01/03 / 2017	Kelp forest	Horizontal	27500	10	Petrolisthes laevigatus	Scartichthys sp.	40	11	40
CA	28/02 - 01/03 / 2017	Kelp forest	Horizontal	27500	10	Petrolisthes laevigatus	Labrisomus philippii	2.5	1	40
CA	28/02 - 01/03 / 2017	Kelp forest	Horizontal	27500	10	Petrolisthes laevigatus	Labrisomus philippii	37.5	1	40
CA	28/02 - 01/03 / 2017	Kelp forest	Horizontal	27500	10	Petrolisthes laevigatus	Labrisomus philippii	38	1	40
CA	28/02 - 01/03 / 2017	Kelp forest	Horizontal	27500	10	Petrolisthes laevigatus	Labrisomus philippii	39	1	40
CA	28/02 - 01/03 / 2017	Kelp forest	Horizontal	27500	10	Petrolisthes laevigatus	Labrisomus philippii	40	1	40
CA	01-02/03/2017	Kelp forest	Vertical	5800	3	Tetrapygus niger	Scartichthys sp.	10	1	40
CA	01-02/03/2017	Kelp forest	Vertical	5800	3	Tetrapygus niger	Scartichthys sp.	10.5	1	40
CA	01-02/03/2017	Kelp forest	Vertical	5800	3	Tetrapygus niger	Cheilodactylus variegatus	22	1	40
CA	01-02/03/2017	Kelp forest	Vertical	5800	3	Tetrapygus niger	Labrisomus philippii	37	1	40
CA	01-02/03/2017	Kelp forest	Vertical	6500	4	Petrolisthes laevigatus	Labrisomus philippii	37.5	1	40
CA	01-02/03/2017	Kelp forest	Vertical	6500	4	Petrolisthes laevigatus	Labrisomus philippii	38	1	40
CH	23-24/11/2016	Kelp forest	Vertical	2250	4	Petrolisthes laevigatus	Scartichthys sp.	0.5	1	40
CH	23-24/11/2016	Kelp forest	Vertical	2250	4	Petrolisthes laevigatus	Scartichthys sp.	1	1	40
CH	23-24/11/2016	Kelp forest	Vertical	2250	4	Petrolisthes laevigatus	Scartichthys sp.	1.5	1	40
CH	23-24/11/2016	Kelp forest	Vertical	2250	4	Petrolisthes laevigatus	Scartichthys sp.	4	1	40
CH	23-24/11/2016	Kelp forest	Vertical	2250	4	Petrolisthes laevigatus	Scartichthys sp.	14	1	40
CH	23-24/11/2016	Kelp forest	Vertical	2250	4	Petrolisthes laevigatus	Scartichthys sp.	14.5	1	40
CH	23-24/11/2016	Kelp forest	Vertical	2250	4	Petrolisthes laevigatus	Scartichthys sp.	15	1	40
CH	23-24/11/2016	Kelp forest	Vertical	2250	4	Petrolisthes laevigatus	Scartichthys sp.	16	1	40
CH	23-24/11/2016	Kelp forest	Vertical	2250	4	Petrolisthes laevigatus	Scartichthys sp.	16.5	1	40
CH	23-24/11/2016	Kelp forest	Vertical	2250	4	Petrolisthes laevigatus	Scartichthys sp.	17	1	40
CH	23-24/11/2016	Kelp forest	Vertical	2250	4	Petrolisthes laevigatus	Scartichthys sp.	17.5	1	40
CH	23-24/11/2016	Kelp forest	Vertical	2250	4	Petrolisthes laevigatus	Scartichthys sp.	20	2	40
CH	23-24/11/2016	Kelp forest	Vertical	2250	4	Petrolisthes laevigatus	Scartichthys sp.	20.5	1	40
CH	23-24/11/2016	Kelp forest	Vertical	2250	4	Petrolisthes laevigatus	Scartichthys sp.	21	1	40
CH	23-24/11/2016	Kelp forest	Vertical	2250	4	Petrolisthes laevigatus	Scartichthys sp.	22	1	40
CH	23-24/11/2016	Kelp forest	Vertical	2250	4	Petrolisthes laevigatus	Scartichthys sp.	23	1	40
CH	23-24/11/2016	Kelp forest	Vertical	2250	4	Petrolisthes laevigatus	Scartichthys sp.	23.5	1	40
CH	23-24/11/2016	Kelp forest	Vertical	2250	4	Petrolisthes laevigatus	Scartichthys sp.	24	1	40
CH	23-24/11/2016	Kelp forest	Vertical	2250	4	Petrolisthes laevigatus	Scartichthys sp.	24.5	1	40
CH	23-24/11/2016	Kelp forest	Vertical	2250	4	Petrolisthes laevigatus	Scartichthys sp.	26	1	40
CH	23-24/11/2016	Kelp forest	Vertical	2250	4	Petrolisthes laevigatus	Scartichthys sp.	26.5	1	40
CH	23-24/11/2016	Kelp forest	Vertical	2250	4	Petrolisthes laevigatus	Scartichthys sp.	27	2	40
CH	23-24/11/2016	Kelp forest	Vertical	2250	4	Petrolisthes laevigatus	Scartichthys sp.	27.5	1	40
CH	23-24/11/2016	Kelp forest	Vertical	2250	4	Petrolisthes laevigatus	Scartichthys sp.	28	1	40
CH	23-24/11/2016	Kelp forest	Vertical	2250	4	Petrolisthes laevigatus	Scartichthys sp.	28.5	1	40
CH	23-24/11/2016	Kelp forest	Vertical	2250	4	Petrolisthes laevigatus	Scartichthys sp.	29.5	2	40
CH	23-24/11/2016	Kelp forest	Vertical	2250	4	Petrolisthes laevigatus	Scartichthys sp.	30.5	1	40
CH	23-24/11/2016	Kelp forest	Vertical	2250	4	Petrolisthes laevigatus	Scartichthys sp.	31	1	40
CH	23-24/11/2016	Kelp forest	Vertical	2250	4	Petrolisthes laevigatus	Scartichthys sp.	32	1	40
CH	23-24/11/2016	Kelp forest	Vertical	2250	4	Petrolisthes laevigatus	Scartichthys sp.	34	1	40
CH	23-24/11/2016	Kelp forest	Vertical	2250	4	Petrolisthes laevigatus	Scartichthys sp.	35	1	40
CH	23-24/11/2016	Kelp forest	Vertical	2250	4	Petrolisthes laevigatus	Scartichthys sp.	35.5	1	40
CH	23-24/11/2016	Kelp forest	Vertical	2250	4	Petrolisthes laevigatus	Scartichthys sp.	36.5	1	40
CH	23-24/11/2016	Kelp forest	Vertical	2250	4	Petrolisthes laevigatus	Scartichthys sp.	37	2	40
CH	23-24/11/2016	Kelp forest	Vertical	2250	4	Petrolisthes laevigatus	Scartichthys sp.	38	2	40
CH	23-24/11/2016	Kelp forest	Vertical	2250	4	Petrolisthes laevigatus	Scartichthys sp.	38.5	2	40
CH	23-24/11/2016	Kelp forest	Vertical	2250	4	Petrolisthes laevigatus	Scartichthys sp.	39	3	40
CH	23-24/11/2016	Kelp forest	Vertical	2250	4	Petrolisthes laevigatus	Scartichthys sp.	39.5	1	40
CH	23-24/11/2016	Kelp forest	Vertical	2250	4	Petrolisthes laevigatus	Scartichthys sp.	40	3	40
CH	23-24/11/2016	Kelp forest	Horizontal	29780	6	Tetrapygus niger	Scartichthys sp.	0.5	1	40
CH	23-24/11/2016	Kelp forest	Horizontal	29780	6	Tetrapygus niger	Scartichthys sp.	2.5	1	40
CH	23-24/11/2016	Kelp forest	Horizontal	29780	6	Tetrapygus niger	Scartichthys sp.	3	1	40
CH	23-24/11/2016	Kelp forest	Horizontal	29780	6	Tetrapygus niger	Scartichthys sp.	3.5	1	40
CH	23-24/11/2016	Kelp forest	Horizontal	29780	6	Tetrapygus niger	Scartichthys sp.	4	2	40
CH	23-24/11/2016	Kelp forest	Horizontal	29780	6	Tetrapygus niger	Scartichthys sp.	4.5	1	40
CH	23-24/11/2016	Kelp forest	Horizontal	29780	6	Tetrapygus niger	Scartichthys sp.	5	1	40
CH	23-24/11/2016	Kelp forest	Horizontal	29780	6	Tetrapygus niger	Scartichthys sp.	8.5	2	40
CH	23-24/11/2016	Kelp forest	Horizontal	29780	6	Tetrapygus niger	Scartichthys sp.	9	1	40
CH	23-24/11/2016	Kelp forest	Horizontal	29780	6	Tetrapygus niger	Scartichthys sp.	9.5	1	40
CH	23-24/11/2016	Kelp forest	Horizontal	29780	6	Tetrapygus niger	Scartichthys sp.	10	1	40
CH	23-24/11/2016	Kelp forest	Horizontal	29780	6	Tetrapygus niger	Scartichthys sp.	10.5	1	40
CH	23-24/11/2016	Kelp forest	Horizontal	29780	6	Tetrapygus niger	Scartichthys sp.	11	2	40
CH	23-24/11/2016	Kelp forest	Horizontal	29780	6	Tetrapygus niger	Scartichthys sp.	11.5	1	40
CH	23-24/11/2016	Kelp forest	Horizontal	29780	6	Tetrapygus niger	Scartichthys sp.	12	1	40
CH	23-24/11/2016	Kelp forest	Horizontal	29780	6	Tetrapygus niger	Scartichthys sp.	12.5	1	40
CH	23-24/11/2016	Kelp forest	Horizontal	29780	6	Tetrapygus niger	Scartichthys sp.	13	2	40
CH	23-24/11/2016	Kelp forest	Horizontal	29780	6	Tetrapygus niger	Scartichthys sp.	13.5	2	40
CH	23-24/11/2016	Kelp forest	Horizontal	29780	6	Tetrapygus niger	Scartichthys sp.	14	1	40
CH	23-24/11/2016	Kelp forest	Horizontal	29780	6	Tetrapygus niger	Scartichthys sp.	14.5	3	40
CH	23-24/11/2016	Kelp forest	Horizontal	29780	6	Tetrapygus niger	Scartichthys sp.	15	3	40
CH	23-24/11/2016	Kelp forest	Horizontal	29780	6	Tetrapygus niger	Scartichthys sp.	15.5	2	40
CH	23-24/11/2016	Kelp forest	Horizontal	29780	6	Tetrapygus niger	Scartichthys sp.	16	2	40
CH	23-24/11/2016	Kelp forest	Horizontal	29780	6	Tetrapygus niger	Scartichthys sp.	17.5	1	40
CH	23-24/11/2016	Kelp forest	Horizontal	29780	6	Tetrapygus niger	Scartichthys sp.	18	2	40
CH	23-24/11/2016	Kelp forest	Horizontal	29780	6	Tetrapygus niger	Scartichthys sp.	20.5	1	40
CH	23-24/11/2016	Kelp forest	Horizontal	29780	6	Tetrapygus niger	Scartichthys sp.	21	2	40
CH	23-24/11/2016	Kelp forest	Horizontal	29780	6	Tetrapygus niger	Scartichthys sp.	22	1	40
CH	23-24/11/2016	Kelp forest	Horizontal	29780	6	Tetrapygus niger	Scartichthys sp.	22.5	1	40
CH	23-24/11/2016	Kelp forest	Horizontal	29780	6	Tetrapygus niger	Scartichthys sp.	23	1	40
CH	23-24/11/2016	Kelp forest	Horizontal	29780	6	Tetrapygus niger	Scartichthys sp.	23.5	2	40
CH	23-24/11/2016	Kelp forest	Horizontal	29780	6	Tetrapygus niger	Scartichthys sp.	24	1	40
CH	23-24/11/2016	Kelp forest	Horizontal	29780	6	Tetrapygus niger	Scartichthys sp.	24.5	2	40
CH	23-24/11/2016	Kelp forest	Horizontal	29780	6	Tetrapygus niger	Scartichthys sp.	25	2	40
CH	23-24/11/2016	Kelp forest	Horizontal	29780	6	Tetrapygus niger	Scartichthys sp.	26	3	40
CH	23-24/11/2016	Kelp forest	Horizontal	29780	6	Tetrapygus niger	Scartichthys sp.	26.5	3	40
CH	23-24/11/2016	Kelp forest	Horizontal	29780	6	Tetrapygus niger	Scartichthys sp.	27	2	40
CH	23-24/11/2016	Kelp forest	Horizontal	29780	6	Tetrapygus niger	Scartichthys sp.	27.5	1	40
CH	23-24/11/2016	Kelp forest	Horizontal	29780	6	Tetrapygus niger	Scartichthys sp.	28	2	40
CH	23-24/11/2016	Kelp forest	Horizontal	29780	6	Tetrapygus niger	Scartichthys sp.	28.5	2	40
CH	23-24/11/2016	Kelp forest	Horizontal	29780	6	Tetrapygus niger	Scartichthys sp.	29	2	40
CH	23-24/11/2016	Kelp forest	Horizontal	29780	6	Tetrapygus niger	Scartichthys sp.	29.5	2	40
CH	23-24/11/2016	Kelp forest	Horizontal	29780	6	Tetrapygus niger	Scartichthys sp.	30	2	40
CH	23-24/11/2016	Kelp forest	Horizontal	29780	6	Tetrapygus niger	Scartichthys sp.	30.5	2	40
CH	23-24/11/2016	Kelp forest	Horizontal	29780	6	Tetrapygus niger	Scartichthys sp.	31	1	40
CH	23-24/11/2016	Kelp forest	Horizontal	29780	6	Tetrapygus niger	Scartichthys sp.	31.5	2	40
CH	23-24/11/2016	Kelp forest	Horizontal	29780	6	Tetrapygus niger	Scartichthys sp.	33	2	40
CH	23-24/11/2016	Kelp forest	Horizontal	29780	6	Tetrapygus niger	Scartichthys sp.	33.5	3	40
CH	23-24/11/2016	Kelp forest	Horizontal	29780	6	Tetrapygus niger	Scartichthys sp.	34	7	40
CH	23-24/11/2016	Kelp forest	Horizontal	29780	6	Tetrapygus niger	Scartichthys sp.	34.5	3	40
CH	23-24/11/2016	Kelp forest	Horizontal	29780	6	Tetrapygus niger	Scartichthys sp.	35	2	40
CH	23-24/11/2016	Kelp forest	Horizontal	29780	6	Tetrapygus niger	Scartichthys sp.	35.5	2	40
CH	23-24/11/2016	Kelp forest	Horizontal	29780	6	Tetrapygus niger	Scartichthys sp.	36	2	40
CH	23-24/11/2016	Kelp forest	Horizontal	29780	6	Tetrapygus niger	Scartichthys sp.	36.5	3	40
CH	23-24/11/2016	Kelp forest	Horizontal	29780	6	Tetrapygus niger	Scartichthys sp.	37	4	40
CH	23-24/11/2016	Kelp forest	Horizontal	29780	6	Tetrapygus niger	Scartichthys sp.	37.5	2	40
CH	23-24/11/2016	Kelp forest	Horizontal	29780	6	Tetrapygus niger	Scartichthys sp.	38.5	2	40
CH	23-24/11/2016	Kelp forest	Horizontal	29780	6	Tetrapygus niger	Scartichthys sp.	39	2	40
CH	23-24/11/2016	Kelp forest	Horizontal	29780	6	Tetrapygus niger	Scartichthys sp.	39.5	1	40
CH	23-24/11/2016	Kelp forest	Horizontal	29780	6	Tetrapygus niger	Pinguipes chilensis	2	1	40
CH	23-24/11/2016	Kelp forest	Horizontal	29780	6	Tetrapygus niger	Pinguipes chilensis	3	1	40
CH	23-24/11/2016	Kelp forest	Horizontal	29780	6	Tetrapygus niger	Pinguipes chilensis	3.5	1	40
CH	23-24/11/2016	Kelp forest	Horizontal	29780	6	Tetrapygus niger	Pinguipes chilensis	14.5	1	40
CH	23-24/11/2016	Kelp forest	Horizontal	29780	6	Tetrapygus niger	Pinguipes chilensis	15	2	40
CH	23-24/11/2016	Kelp forest	Horizontal	29780	6	Tetrapygus niger	Cheilodactylus variegatus	1.5	1	40
CH	23-24/11/2016	Kelp forest	Horizontal	29780	6	Tetrapygus niger	Aplodactylus punctatus	24	1	40
CH	23-24/11/2016	Kelp forest	Horizontal	23500	7	Tetrapygus niger	Scartichthys sp.	18.5	1	35.5
CH	23-24/11/2016	Kelp forest	Horizontal	23500	7	Tetrapygus niger	Scartichthys sp.	19	2	35.5
CH	23-24/11/2016	Kelp forest	Horizontal	23500	7	Tetrapygus niger	Scartichthys sp.	19.5	1	35.5
CH	23-24/11/2016	Kelp forest	Horizontal	23500	7	Tetrapygus niger	Scartichthys sp.	20	2	35.5
CH	23-24/11/2016	Kelp forest	Horizontal	23500	7	Tetrapygus niger	Scartichthys sp.	20.5	1	35.5
CH	23-24/11/2016	Kelp forest	Horizontal	23500	7	Tetrapygus niger	Scartichthys sp.	21	1	35.5
CH	23-24/11/2016	Kelp forest	Horizontal	23500	7	Tetrapygus niger	Scartichthys sp.	21.5	1	35.5
CH	23-24/11/2016	Kelp forest	Horizontal	23500	7	Tetrapygus niger	Scartichthys sp.	23	2	35.5
CH	23-24/11/2016	Kelp forest	Horizontal	23500	7	Tetrapygus niger	Scartichthys sp.	25	1	35.5
CH	23-24/11/2016	Kelp forest	Horizontal	23500	7	Tetrapygus niger	Scartichthys sp.	25.5	1	35.5
CH	23-24/11/2016	Kelp forest	Horizontal	23500	7	Tetrapygus niger	Scartichthys sp.	27.5	1	35.5
CH	23-24/11/2016	Kelp forest	Horizontal	23500	7	Tetrapygus niger	Scartichthys sp.	29	1	35.5
CH	23-24/11/2016	Kelp forest	Horizontal	23500	7	Tetrapygus niger	Scartichthys sp.	29.5	1	35.5
CH	23-24/11/2016	Kelp forest	Horizontal	23500	7	Tetrapygus niger	Scartichthys sp.	30	1	35.5
CH	23-24/11/2016	Kelp forest	Horizontal	23500	7	Tetrapygus niger	Scartichthys sp.	30.5	1	35.5
CH	23-24/11/2016	Kelp forest	Horizontal	23500	7	Tetrapygus niger	Scartichthys sp.	31	1	35.5
CH	23-24/11/2016	Kelp forest	Horizontal	23500	7	Tetrapygus niger	Scartichthys sp.	31.5	1	35.5
CH	23-24/11/2016	Kelp forest	Horizontal	23500	7	Tetrapygus niger	Scartichthys sp.	32	1	35.5
CH	23-24/11/2016	Kelp forest	Horizontal	23500	7	Tetrapygus niger	Scartichthys sp.	32.5	1	35.5
CH	23-24/11/2016	Kelp forest	Horizontal	23500	7	Tetrapygus niger	Scartichthys sp.	33	1	35.5
CH	23-24/11/2016	Kelp forest	Horizontal	23500	7	Tetrapygus niger	Scartichthys sp.	33.5	1	35.5
CH	23-24/11/2016	Kelp forest	Horizontal	37900	9	Petrolisthes laevigatus	Scartichthys sp.	0.5	1	40
CH	23-24/11/2016	Kelp forest	Horizontal	37900	9	Petrolisthes laevigatus	Scartichthys sp.	1.5	1	40
CH	23-24/11/2016	Kelp forest	Horizontal	37900	9	Petrolisthes laevigatus	Scartichthys sp.	4.5	1	40
CH	23-24/11/2016	Kelp forest	Horizontal	37900	9	Petrolisthes laevigatus	Scartichthys sp.	5	1	40
CH	23-24/11/2016	Kelp forest	Horizontal	37900	9	Petrolisthes laevigatus	Scartichthys sp.	5.5	2	40
CH	23-24/11/2016	Kelp forest	Horizontal	37900	9	Petrolisthes laevigatus	Scartichthys sp.	6	3	40
CH	23-24/11/2016	Kelp forest	Horizontal	37900	9	Petrolisthes laevigatus	Scartichthys sp.	6.5	2	40
CH	23-24/11/2016	Kelp forest	Horizontal	37900	9	Petrolisthes laevigatus	Scartichthys sp.	7	3	40
CH	23-24/11/2016	Kelp forest	Horizontal	37900	9	Petrolisthes laevigatus	Scartichthys sp.	7.5	5	40
CH	23-24/11/2016	Kelp forest	Horizontal	37900	9	Petrolisthes laevigatus	Scartichthys sp.	8	4	40
CH	23-24/11/2016	Kelp forest	Horizontal	37900	9	Petrolisthes laevigatus	Scartichthys sp.	8.5	5	40
CH	23-24/11/2016	Kelp forest	Horizontal	37900	9	Petrolisthes laevigatus	Scartichthys sp.	9	4	40
CH	23-24/11/2016	Kelp forest	Horizontal	37900	9	Petrolisthes laevigatus	Scartichthys sp.	9.5	2	40
CH	23-24/11/2016	Kelp forest	Horizontal	37900	9	Petrolisthes laevigatus	Scartichthys sp.	10	1	40
CH	23-24/11/2016	Kelp forest	Horizontal	37900	9	Petrolisthes laevigatus	Scartichthys sp.	10.5	3	40
CH	23-24/11/2016	Kelp forest	Horizontal	37900	9	Petrolisthes laevigatus	Scartichthys sp.	11	2	40
CH	23-24/11/2016	Kelp forest	Horizontal	37900	9	Petrolisthes laevigatus	Scartichthys sp.	11.5	5	40
CH	23-24/11/2016	Kelp forest	Horizontal	37900	9	Petrolisthes laevigatus	Scartichthys sp.	12	2	40
CH	23-24/11/2016	Kelp forest	Horizontal	37900	9	Petrolisthes laevigatus	Scartichthys sp.	12.5	3	40
CH	23-24/11/2016	Kelp forest	Horizontal	37900	9	Petrolisthes laevigatus	Scartichthys sp.	13	1	40
CH	23-24/11/2016	Kelp forest	Horizontal	37900	9	Petrolisthes laevigatus	Scartichthys sp.	13.5	2	40
CH	23-24/11/2016	Kelp forest	Horizontal	37900	9	Petrolisthes laevigatus	Scartichthys sp.	14	5	40
CH	23-24/11/2016	Kelp forest	Horizontal	37900	9	Petrolisthes laevigatus	Scartichthys sp.	14.5	1	40
CH	23-24/11/2016	Kelp forest	Horizontal	37900	9	Petrolisthes laevigatus	Scartichthys sp.	15	3	40
CH	23-24/11/2016	Kelp forest	Horizontal	37900	9	Petrolisthes laevigatus	Scartichthys sp.	15.5	2	40
CH	23-24/11/2016	Kelp forest	Horizontal	37900	9	Petrolisthes laevigatus	Scartichthys sp.	16	1	40
CH	23-24/11/2016	Kelp forest	Horizontal	37900	9	Petrolisthes laevigatus	Scartichthys sp.	16.5	3	40
CH	23-24/11/2016	Kelp forest	Horizontal	37900	9	Petrolisthes laevigatus	Scartichthys sp.	17	1	40
CH	23-24/11/2016	Kelp forest	Horizontal	37900	9	Petrolisthes laevigatus	Scartichthys sp.	17.5	2	40
CH	23-24/11/2016	Kelp forest	Horizontal	37900	9	Petrolisthes laevigatus	Scartichthys sp.	18	2	40
CH	23-24/11/2016	Kelp forest	Horizontal	37900	9	Petrolisthes laevigatus	Scartichthys sp.	18.5	1	40
CH	23-24/11/2016	Kelp forest	Horizontal	37900	9	Petrolisthes laevigatus	Scartichthys sp.	19	1	40
CH	23-24/11/2016	Kelp forest	Horizontal	37900	9	Petrolisthes laevigatus	Scartichthys sp.	19.5	3	40
CH	23-24/11/2016	Kelp forest	Horizontal	37900	9	Petrolisthes laevigatus	Scartichthys sp.	20	2	40
CH	23-24/11/2016	Kelp forest	Horizontal	37900	9	Petrolisthes laevigatus	Scartichthys sp.	20.5	4	40
CH	23-24/11/2016	Kelp forest	Horizontal	37900	9	Petrolisthes laevigatus	Scartichthys sp.	21	1	40
CH	23-24/11/2016	Kelp forest	Horizontal	37900	9	Petrolisthes laevigatus	Scartichthys sp.	21.5	4	40
CH	23-24/11/2016	Kelp forest	Horizontal	37900	9	Petrolisthes laevigatus	Scartichthys sp.	22	2	40
CH	23-24/11/2016	Kelp forest	Horizontal	37900	9	Petrolisthes laevigatus	Scartichthys sp.	22.5	2	40
CH	23-24/11/2016	Kelp forest	Horizontal	37900	9	Petrolisthes laevigatus	Scartichthys sp.	23.5	4	40
CH	23-24/11/2016	Kelp forest	Horizontal	37900	9	Petrolisthes laevigatus	Scartichthys sp.	24	1	40
CH	23-24/11/2016	Kelp forest	Horizontal	37900	9	Petrolisthes laevigatus	Scartichthys sp.	24.5	1	40
CH	23-24/11/2016	Kelp forest	Horizontal	37900	9	Petrolisthes laevigatus	Scartichthys sp.	25	3	40
CH	23-24/11/2016	Kelp forest	Horizontal	37900	9	Petrolisthes laevigatus	Scartichthys sp.	26	2	40
CH	23-24/11/2016	Kelp forest	Horizontal	37900	9	Petrolisthes laevigatus	Scartichthys sp.	26.5	2	40
CH	23-24/11/2016	Kelp forest	Horizontal	37900	9	Petrolisthes laevigatus	Scartichthys sp.	27.5	2	40
CH	23-24/11/2016	Kelp forest	Horizontal	37900	9	Petrolisthes laevigatus	Scartichthys sp.	28	2	40
CH	23-24/11/2016	Kelp forest	Horizontal	37900	9	Petrolisthes laevigatus	Scartichthys sp.	30	2	40
CH	23-24/11/2016	Kelp forest	Horizontal	37900	9	Petrolisthes laevigatus	Scartichthys sp.	30.5	2	40
CH	23-24/11/2016	Kelp forest	Horizontal	37900	9	Petrolisthes laevigatus	Scartichthys sp.	31	1	40
CH	23-24/11/2016	Kelp forest	Horizontal	37900	9	Petrolisthes laevigatus	Scartichthys sp.	31.5	2	40
CH	23-24/11/2016	Kelp forest	Horizontal	37900	9	Petrolisthes laevigatus	Scartichthys sp.	32.5	3	40
CH	23-24/11/2016	Kelp forest	Horizontal	37900	9	Petrolisthes laevigatus	Scartichthys sp.	33	2	40
CH	23-24/11/2016	Kelp forest	Horizontal	37900	9	Petrolisthes laevigatus	Scartichthys sp.	33.5	3	40
CH	23-24/11/2016	Kelp forest	Horizontal	37900	9	Petrolisthes laevigatus	Scartichthys sp.	34	3	40
CH	23-24/11/2016	Kelp forest	Horizontal	37900	9	Petrolisthes laevigatus	Scartichthys sp.	34.5	5	40
CH	23-24/11/2016	Kelp forest	Horizontal	37900	9	Petrolisthes laevigatus	Scartichthys sp.	35	3	40
CH	23-24/11/2016	Kelp forest	Horizontal	37900	9	Petrolisthes laevigatus	Scartichthys sp.	35.5	4	40
CH	23-24/11/2016	Kelp forest	Horizontal	37900	9	Petrolisthes laevigatus	Scartichthys sp.	36	2	40
CH	23-24/11/2016	Kelp forest	Horizontal	37900	9	Petrolisthes laevigatus	Scartichthys sp.	36.5	1	40
CH	23-24/11/2016	Kelp forest	Horizontal	37900	9	Petrolisthes laevigatus	Scartichthys sp.	37	2	40
CH	23-24/11/2016	Kelp forest	Horizontal	37900	9	Petrolisthes laevigatus	Scartichthys sp.	37.5	3	40
CH	23-24/11/2016	Kelp forest	Horizontal	37900	9	Petrolisthes laevigatus	Scartichthys sp.	38	4	40
CH	23-24/11/2016	Kelp forest	Horizontal	37900	9	Petrolisthes laevigatus	Scartichthys sp.	38.5	2	40
CH	23-24/11/2016	Kelp forest	Horizontal	37900	9	Petrolisthes laevigatus	Scartichthys sp.	39	2	40
CH	23-24/11/2016	Kelp forest	Horizontal	37900	9	Petrolisthes laevigatus	Scartichthys sp.	39.5	5	40
CH	23-24/11/2016	Kelp forest	Horizontal	37900	9	Petrolisthes laevigatus	Scartichthys sp.	40	3	40
CH	28-29/12/2016	Kelp forest	Vertical	5300	2	Petrolisthes laevigatus	Scartichthys sp.	3	1	40
CH	28-29/12/2016	Kelp forest	Vertical	5300	2	Petrolisthes laevigatus	Scartichthys sp.	3.5	1	40
CH	28-29/12/2016	Kelp forest	Vertical	5300	2	Petrolisthes laevigatus	Scartichthys sp.	8	1	40
CH	28-29/12/2016	Kelp forest	Vertical	5300	2	Petrolisthes laevigatus	Scartichthys sp.	18	1	40
CH	28-29/12/2016	Kelp forest	Vertical	5300	2	Petrolisthes laevigatus	Scartichthys sp.	20.5	2	40
CH	28-29/12/2016	Kelp forest	Vertical	5300	2	Petrolisthes laevigatus	Scartichthys sp.	23	1	40
CH	28-29/12/2016	Kelp forest	Vertical	5300	2	Petrolisthes laevigatus	Scartichthys sp.	25.5	1	40
CH	28-29/12/2016	Kelp forest	Vertical	5300	2	Petrolisthes laevigatus	Scartichthys sp.	26.5	1	40
CH	28-29/12/2016	Kelp forest	Vertical	5300	2	Petrolisthes laevigatus	Scartichthys sp.	27.5	1	40
CH	28-29/12/2016	Kelp forest	Vertical	5300	2	Petrolisthes laevigatus	Scartichthys sp.	29.5	1	40
CH	28-29/12/2016	Kelp forest	Vertical	5300	2	Petrolisthes laevigatus	Scartichthys sp.	30	1	40
CH	28-29/12/2016	Kelp forest	Vertical	5300	2	Petrolisthes laevigatus	Scartichthys sp.	31.5	1	40
CH	28-29/12/2016	Kelp forest	Vertical	5300	2	Petrolisthes laevigatus	Scartichthys sp.	32	1	40
CH	28-29/12/2016	Kelp forest	Vertical	5300	2	Petrolisthes laevigatus	Scartichthys sp.	36.5	1	40
CH	28-29/12/2016	Kelp forest	Vertical	5300	2	Petrolisthes laevigatus	Scartichthys sp.	37	1	40
CH	28-29/12/2016	Kelp forest	Vertical	5300	2	Petrolisthes laevigatus	Scartichthys sp.	39.5	1	40
CH	28-29/12/2016	Kelp forest	Vertical	5300	2	Petrolisthes laevigatus	Cheilodactylus variegatus	12.5	1	40
CH	28-29/12/2016	Kelp forest	Vertical	6415	3	Petrolisthes laevigatus	Scartichthys sp.	6.5	1	40
CH	28-29/12/2016	Kelp forest	Vertical	6415	3	Petrolisthes laevigatus	Scartichthys sp.	12.5	1	40
CH	28-29/12/2016	Kelp forest	Vertical	6415	3	Petrolisthes laevigatus	Scartichthys sp.	14	1	40
CH	28-29/12/2016	Kelp forest	Vertical	6415	3	Petrolisthes laevigatus	Scartichthys sp.	16	1	40
CH	28-29/12/2016	Kelp forest	Vertical	6415	3	Petrolisthes laevigatus	Scartichthys sp.	17	1	40
CH	28-29/12/2016	Kelp forest	Vertical	6415	3	Petrolisthes laevigatus	Scartichthys sp.	17.5	1	40
CH	28-29/12/2016	Kelp forest	Vertical	6415	3	Petrolisthes laevigatus	Scartichthys sp.	19	1	40
CH	28-29/12/2016	Kelp forest	Vertical	6415	3	Petrolisthes laevigatus	Scartichthys sp.	19.5	1	40
CH	28-29/12/2016	Kelp forest	Vertical	6415	3	Petrolisthes laevigatus	Scartichthys sp.	20	1	40
CH	28-29/12/2016	Kelp forest	Vertical	6415	3	Petrolisthes laevigatus	Scartichthys sp.	20.5	1	40
CH	28-29/12/2016	Kelp forest	Vertical	6415	3	Petrolisthes laevigatus	Scartichthys sp.	24.5	1	40
CH	28-29/12/2016	Kelp forest	Vertical	6415	3	Petrolisthes laevigatus	Scartichthys sp.	26	1	40
CH	28-29/12/2016	Kelp forest	Vertical	5629	4	Petrolisthes laevigatus	Cheilodactylus variegatus	6.5	1	40
CH	28-29/12/2016	Kelp forest	Vertical	6306	5	Tetrapygus niger	Scartichthys sp.	6.5	1	40
CH	28-29/12/2016	Kelp forest	Vertical	6306	5	Tetrapygus niger	Scartichthys sp.	7.5	1	40
CH	28-29/12/2016	Kelp forest	Vertical	6306	5	Tetrapygus niger	Scartichthys sp.	8.5	1	40
CH	28-29/12/2016	Kelp forest	Vertical	6306	5	Tetrapygus niger	Scartichthys sp.	9	1	40
CH	28-29/12/2016	Kelp forest	Vertical	6306	5	Tetrapygus niger	Scartichthys sp.	9.5	1	40
CH	28-29/12/2016	Kelp forest	Vertical	6306	5	Tetrapygus niger	Scartichthys sp.	10	1	40
CH	28-29/12/2016	Kelp forest	Vertical	6306	5	Tetrapygus niger	Scartichthys sp.	10.5	1	40
CH	28-29/12/2016	Kelp forest	Vertical	6306	5	Tetrapygus niger	Scartichthys sp.	11	1	40
CH	28-29/12/2016	Kelp forest	Vertical	6306	5	Tetrapygus niger	Scartichthys sp.	11.5	1	40
CH	28-29/12/2016	Kelp forest	Vertical	6306	5	Tetrapygus niger	Scartichthys sp.	12	1	40
CH	28-29/12/2016	Kelp forest	Vertical	6306	5	Tetrapygus niger	Scartichthys sp.	12.5	1	40
CH	28-29/12/2016	Kelp forest	Vertical	6306	5	Tetrapygus niger	Scartichthys sp.	13	1	40
CH	28-29/12/2016	Kelp forest	Vertical	6306	5	Tetrapygus niger	Scartichthys sp.	13.5	1	40
CH	28-29/12/2016	Kelp forest	Vertical	6306	5	Tetrapygus niger	Scartichthys sp.	15	1	40
CH	28-29/12/2016	Kelp forest	Vertical	6306	5	Tetrapygus niger	Scartichthys sp.	15.5	1	40
CH	28-29/12/2016	Kelp forest	Vertical	6306	5	Tetrapygus niger	Scartichthys sp.	21	1	40
CH	28-29/12/2016	Kelp forest	Vertical	6306	5	Tetrapygus niger	Scartichthys sp.	23	1	40
CH	28-29/12/2016	Kelp forest	Vertical	6306	5	Tetrapygus niger	Scartichthys sp.	26	1	40
CH	28-29/12/2016	Kelp forest	Vertical	6306	5	Tetrapygus niger	Scartichthys sp.	31.5	1	40
CH	28-29/12/2016	Kelp forest	Vertical	6306	5	Tetrapygus niger	Scartichthys sp.	32.5	1	40
CH	28-29/12/2016	Kelp forest	Vertical	6306	5	Tetrapygus niger	Scartichthys sp.	33	1	40
CH	28-29/12/2016	Kelp forest	Vertical	6306	5	Tetrapygus niger	Scartichthys sp.	36	1	40
CH	28-29/12/2016	Kelp forest	Vertical	6306	5	Tetrapygus niger	Scartichthys sp.	36.5	1	40
CH	28-29/12/2016	Kelp forest	Vertical	6306	5	Tetrapygus niger	Scartichthys sp.	37	1	40
CH	28-29/12/2016	Kelp forest	Vertical	6306	5	Tetrapygus niger	Scartichthys sp.	37.5	1	40
CH	28-29/12/2016	Kelp forest	Vertical	6306	5	Tetrapygus niger	Scartichthys sp.	38	1	40
CH	28-29/12/2016	Kelp forest	Vertical	6306	5	Tetrapygus niger	Scartichthys sp.	38.5	2	40
CH	28-29/12/2016	Kelp forest	Vertical	6306	5	Tetrapygus niger	Scartichthys sp.	39	2	40
CH	28-29/12/2016	Kelp forest	Vertical	6306	5	Tetrapygus niger	Scartichthys sp.	39.5	2	40
CH	28-29/12/2016	Kelp forest	Horizontal	40294	7	Tetrapygus niger	Scartichthys sp.	9	2	40
CH	28-29/12/2016	Kelp forest	Horizontal	40294	7	Tetrapygus niger	Scartichthys sp.	18.5	1	40
CH	28-29/12/2016	Kelp forest	Horizontal	40294	7	Tetrapygus niger	Scartichthys sp.	19	1	40
CH	28-29/12/2016	Kelp forest	Horizontal	40294	7	Tetrapygus niger	Scartichthys sp.	20	1	40
CH	28-29/12/2016	Kelp forest	Horizontal	40294	7	Tetrapygus niger	Scartichthys sp.	23	1	40
CH	28-29/12/2016	Kelp forest	Horizontal	40294	7	Tetrapygus niger	Scartichthys sp.	24.5	1	40
CH	28-29/12/2016	Kelp forest	Horizontal	40294	7	Tetrapygus niger	Scartichthys sp.	25.5	1	40
CH	28-29/12/2016	Kelp forest	Horizontal	40294	7	Tetrapygus niger	Scartichthys sp.	29.5	1	40
CH	28-29/12/2016	Kelp forest	Horizontal	40294	7	Tetrapygus niger	Scartichthys sp.	30	1	40
CH	28-29/12/2016	Kelp forest	Horizontal	40294	7	Tetrapygus niger	Scartichthys sp.	39	1	40
CH	28-29/12/2016	Kelp forest	Horizontal	25567	9	Petrolisthes laevigatus	Scartichthys sp.	10.5	1	40
CH	28-29/12/2016	Kelp forest	Horizontal	25567	9	Petrolisthes laevigatus	Scartichthys sp.	11	1	40
CH	28-29/12/2016	Kelp forest	Horizontal	25567	9	Petrolisthes laevigatus	Scartichthys sp.	14.5	1	40
CH	28-29/12/2016	Kelp forest	Horizontal	25567	9	Petrolisthes laevigatus	Scartichthys sp.	15	1	40
CH	28-29/12/2016	Kelp forest	Horizontal	25567	9	Petrolisthes laevigatus	Scartichthys sp.	24.5	1	40
CH	28-29/12/2016	Kelp forest	Horizontal	25567	9	Petrolisthes laevigatus	Scartichthys sp.	25	1	40
CH	28-29/12/2016	Kelp forest	Horizontal	25567	9	Petrolisthes laevigatus	Scartichthys sp.	25.5	1	40
CH	28-29/12/2016	Kelp forest	Horizontal	25567	9	Petrolisthes laevigatus	Scartichthys sp.	28.5	1	40
CH	28-29/12/2016	Kelp forest	Horizontal	25567	9	Petrolisthes laevigatus	Scartichthys sp.	29	1	40
CH	28-29/12/2016	Kelp forest	Horizontal	25567	9	Petrolisthes laevigatus	Scartichthys sp.	31	1	40
CH	28-29/12/2016	Kelp forest	Horizontal	25567	9	Petrolisthes laevigatus	Cheilodactylus variegatus	29	1	40
CH	28-29/12/2016	Kelp forest	Horizontal	25567	9	Petrolisthes laevigatus	Graus nigra	26.5	1	40
CH	28-29/12/2016	Kelp forest	Horizontal	30450	10	Tetrapygus niger	Scartichthys sp.	5	1	40
CH	28-29/12/2016	Kelp forest	Horizontal	30450	10	Tetrapygus niger	Scartichthys sp.	6.5	1	40
CH	28-29/12/2016	Kelp forest	Horizontal	30450	10	Tetrapygus niger	Scartichthys sp.	8.5	1	40
CH	28-29/12/2016	Kelp forest	Horizontal	30450	10	Tetrapygus niger	Scartichthys sp.	10	1	40
CH	28-29/12/2016	Kelp forest	Horizontal	30450	10	Tetrapygus niger	Scartichthys sp.	10.5	1	40
CH	28-29/12/2016	Kelp forest	Horizontal	30450	10	Tetrapygus niger	Scartichthys sp.	11	1	40
CH	28-29/12/2016	Kelp forest	Horizontal	30450	10	Tetrapygus niger	Scartichthys sp.	11.5	2	40
CH	28-29/12/2016	Kelp forest	Horizontal	30450	10	Tetrapygus niger	Scartichthys sp.	12	1	40
CH	28-29/12/2016	Kelp forest	Horizontal	30450	10	Tetrapygus niger	Scartichthys sp.	12.5	1	40
CH	28-29/12/2016	Kelp forest	Horizontal	30450	10	Tetrapygus niger	Scartichthys sp.	13	2	40
CH	28-29/12/2016	Kelp forest	Horizontal	30450	10	Tetrapygus niger	Scartichthys sp.	13.5	1	40
CH	28-29/12/2016	Kelp forest	Horizontal	30450	10	Tetrapygus niger	Scartichthys sp.	15.5	1	40
CH	28-29/12/2016	Kelp forest	Horizontal	30450	10	Tetrapygus niger	Scartichthys sp.	16	1	40
CH	28-29/12/2016	Kelp forest	Horizontal	30450	10	Tetrapygus niger	Scartichthys sp.	17	2	40
CH	28-29/12/2016	Kelp forest	Horizontal	30450	10	Tetrapygus niger	Scartichthys sp.	18	1	40
CH	28-29/12/2016	Kelp forest	Horizontal	30450	10	Tetrapygus niger	Scartichthys sp.	18.5	1	40
CH	28-29/12/2016	Kelp forest	Horizontal	30450	10	Tetrapygus niger	Scartichthys sp.	19	1	40
CH	28-29/12/2016	Kelp forest	Horizontal	30450	10	Tetrapygus niger	Scartichthys sp.	19.5	2	40
CH	28-29/12/2016	Kelp forest	Horizontal	30450	10	Tetrapygus niger	Scartichthys sp.	20	4	40
CH	28-29/12/2016	Kelp forest	Horizontal	30450	10	Tetrapygus niger	Scartichthys sp.	20.5	3	40
CH	28-29/12/2016	Kelp forest	Horizontal	30450	10	Tetrapygus niger	Scartichthys sp.	21.5	1	40
CH	28-29/12/2016	Kelp forest	Horizontal	30450	10	Tetrapygus niger	Scartichthys sp.	22	2	40
CH	28-29/12/2016	Kelp forest	Horizontal	30450	10	Tetrapygus niger	Scartichthys sp.	22.5	2	40
CH	28-29/12/2016	Kelp forest	Horizontal	30450	10	Tetrapygus niger	Scartichthys sp.	23	5	40
CH	28-29/12/2016	Kelp forest	Horizontal	30450	10	Tetrapygus niger	Scartichthys sp.	23.5	3	40
CH	28-29/12/2016	Kelp forest	Horizontal	30450	10	Tetrapygus niger	Scartichthys sp.	24	1	40
CH	28-29/12/2016	Kelp forest	Horizontal	30450	10	Tetrapygus niger	Scartichthys sp.	24.5	1	40
CH	28-29/12/2016	Kelp forest	Horizontal	30450	10	Tetrapygus niger	Scartichthys sp.	25	1	40
CH	28-29/12/2016	Kelp forest	Horizontal	30450	10	Tetrapygus niger	Scartichthys sp.	25.5	3	40
CH	28-29/12/2016	Kelp forest	Horizontal	30450	10	Tetrapygus niger	Scartichthys sp.	26	1	40
CH	28-29/12/2016	Kelp forest	Horizontal	30450	10	Tetrapygus niger	Scartichthys sp.	26.5	3	40
CH	28-29/12/2016	Kelp forest	Horizontal	30450	10	Tetrapygus niger	Scartichthys sp.	27	1	40
CH	28-29/12/2016	Kelp forest	Horizontal	30450	10	Tetrapygus niger	Scartichthys sp.	27.5	1	40
CH	28-29/12/2016	Kelp forest	Horizontal	30450	10	Tetrapygus niger	Scartichthys sp.	28	1	40
CH	28-29/12/2016	Kelp forest	Horizontal	30450	10	Tetrapygus niger	Scartichthys sp.	28.5	1	40
CH	28-29/12/2016	Kelp forest	Horizontal	30450	10	Tetrapygus niger	Scartichthys sp.	29	1	40
CH	28-29/12/2016	Kelp forest	Horizontal	30450	10	Tetrapygus niger	Scartichthys sp.	29.5	1	40
CH	28-29/12/2016	Kelp forest	Horizontal	30450	10	Tetrapygus niger	Scartichthys sp.	30	2	40
CH	28-29/12/2016	Kelp forest	Horizontal	30450	10	Tetrapygus niger	Scartichthys sp.	30.5	2	40
CH	28-29/12/2016	Kelp forest	Horizontal	30450	10	Tetrapygus niger	Scartichthys sp.	31	3	40
CH	28-29/12/2016	Kelp forest	Horizontal	30450	10	Tetrapygus niger	Scartichthys sp.	31.5	2	40
CH	28-29/12/2016	Kelp forest	Horizontal	30450	10	Tetrapygus niger	Scartichthys sp.	32	1	40
CH	28-29/12/2016	Kelp forest	Horizontal	30450	10	Tetrapygus niger	Scartichthys sp.	32.5	1	40
CH	28-29/12/2016	Kelp forest	Horizontal	30450	10	Tetrapygus niger	Scartichthys sp.	33	1	40
CH	28-29/12/2016	Kelp forest	Horizontal	30450	10	Tetrapygus niger	Scartichthys sp.	33.5	1	40
CH	28-29/12/2016	Kelp forest	Horizontal	30450	10	Tetrapygus niger	Scartichthys sp.	34	1	40
CH	28-29/12/2016	Kelp forest	Horizontal	30450	10	Tetrapygus niger	Scartichthys sp.	34.5	2	40
CH	28-29/12/2016	Kelp forest	Horizontal	30450	10	Tetrapygus niger	Scartichthys sp.	35	2	40
CH	28-29/12/2016	Kelp forest	Horizontal	30450	10	Tetrapygus niger	Scartichthys sp.	35.5	2	40
CH	28-29/12/2016	Kelp forest	Horizontal	30450	10	Tetrapygus niger	Scartichthys sp.	36	2	40
CH	28-29/12/2016	Kelp forest	Horizontal	30450	10	Tetrapygus niger	Scartichthys sp.	36.5	4	40
CH	28-29/12/2016	Kelp forest	Horizontal	30450	10	Tetrapygus niger	Scartichthys sp.	37	2	40
CH	28-29/12/2016	Kelp forest	Horizontal	30450	10	Tetrapygus niger	Scartichthys sp.	37.5	3	40
CH	28-29/12/2016	Kelp forest	Horizontal	30450	10	Tetrapygus niger	Scartichthys sp.	38	2	40
CH	28-29/12/2016	Kelp forest	Horizontal	30450	10	Tetrapygus niger	Scartichthys sp.	38.5	2	40
CH	28-29/12/2016	Kelp forest	Horizontal	30450	10	Tetrapygus niger	Scartichthys sp.	39	2	40
CH	28-29/12/2016	Kelp forest	Horizontal	30450	10	Tetrapygus niger	Scartichthys sp.	39.5	2	40
CH	28-29/12/2016	Kelp forest	Horizontal	30450	10	Tetrapygus niger	Scartichthys sp.	40	2	40
CH	8-9/12/2016	Barren grounds	Vertical	6500	1	Petrolisthes laevigatus	Scartichthys sp.	17.5	1	40
CH	8-9/12/2016	Barren grounds	Vertical	6500	1	Petrolisthes laevigatus	Scartichthys sp.	18	1	40
CH	8-9/12/2016	Barren grounds	Vertical	6500	1	Petrolisthes laevigatus	Scartichthys sp.	28.5	1	40
CH	8-9/12/2016	Barren grounds	Vertical	6500	1	Petrolisthes laevigatus	Scartichthys sp.	32	1	40
CH	8-9/12/2016	Barren grounds	Vertical	6500	1	Petrolisthes laevigatus	Pinguipes chilensis	18.5	1	40
CH	8-9/12/2016	Barren grounds	Vertical	6500	1	Petrolisthes laevigatus	Pinguipes chilensis	24	1	40
CH	8-9/12/2016	Barren grounds	Vertical	6500	1	Petrolisthes laevigatus	Pinguipes chilensis	24.5	1	40
CH	8-9/12/2016	Barren grounds	Vertical	6500	1	Petrolisthes laevigatus	Pinguipes chilensis	39	1	40
CH	8-9/12/2016	Barren grounds	Vertical	6500	1	Petrolisthes laevigatus	Cheilodactylus variegatus	34.5	1	40
CH	8-9/12/2016	Barren grounds	Vertical	1200	2	Petrolisthes laevigatus	Scartichthys sp.	5.5	2	40
CH	8-9/12/2016	Barren grounds	Vertical	1200	2	Petrolisthes laevigatus	Scartichthys sp.	6	1	40
CH	8-9/12/2016	Barren grounds	Vertical	1200	2	Petrolisthes laevigatus	Scartichthys sp.	6.5	1	40
CH	8-9/12/2016	Barren grounds	Vertical	1200	2	Petrolisthes laevigatus	Scartichthys sp.	7	1	40
CH	8-9/12/2016	Barren grounds	Vertical	1200	2	Petrolisthes laevigatus	Scartichthys sp.	7.5	1	40
CH	8-9/12/2016	Barren grounds	Vertical	1200	2	Petrolisthes laevigatus	Scartichthys sp.	17	1	40
CH	8-9/12/2016	Barren grounds	Vertical	1200	2	Petrolisthes laevigatus	Scartichthys sp.	17.5	1	40
CH	8-9/12/2016	Barren grounds	Vertical	1200	2	Petrolisthes laevigatus	Scartichthys sp.	18.5	1	40
CH	8-9/12/2016	Barren grounds	Vertical	1200	2	Petrolisthes laevigatus	Scartichthys sp.	20	1	40
CH	8-9/12/2016	Barren grounds	Vertical	1200	2	Petrolisthes laevigatus	Scartichthys sp.	20.5	3	40
CH	8-9/12/2016	Barren grounds	Vertical	1200	2	Petrolisthes laevigatus	Scartichthys sp.	21	3	40
CH	8-9/12/2016	Barren grounds	Vertical	1200	2	Petrolisthes laevigatus	Scartichthys sp.	21.5	2	40
CH	8-9/12/2016	Barren grounds	Vertical	1200	2	Petrolisthes laevigatus	Scartichthys sp.	22	2	40
CH	8-9/12/2016	Barren grounds	Vertical	1200	2	Petrolisthes laevigatus	Scartichthys sp.	22.5	2	40
CH	8-9/12/2016	Barren grounds	Vertical	1200	2	Petrolisthes laevigatus	Scartichthys sp.	23	4	40
CH	8-9/12/2016	Barren grounds	Vertical	1200	2	Petrolisthes laevigatus	Scartichthys sp.	24	1	40
CH	8-9/12/2016	Barren grounds	Vertical	1200	2	Petrolisthes laevigatus	Scartichthys sp.	24.5	1	40
CH	8-9/12/2016	Barren grounds	Vertical	1200	2	Petrolisthes laevigatus	Scartichthys sp.	25	2	40
CH	8-9/12/2016	Barren grounds	Vertical	1200	2	Petrolisthes laevigatus	Scartichthys sp.	25.5	3	40
CH	8-9/12/2016	Barren grounds	Vertical	1200	2	Petrolisthes laevigatus	Scartichthys sp.	26	2	40
CH	8-9/12/2016	Barren grounds	Vertical	1200	2	Petrolisthes laevigatus	Scartichthys sp.	26.5	3	40
CH	8-9/12/2016	Barren grounds	Vertical	1200	2	Petrolisthes laevigatus	Scartichthys sp.	27	2	40
CH	8-9/12/2016	Barren grounds	Vertical	1200	2	Petrolisthes laevigatus	Scartichthys sp.	27.5	2	40
CH	8-9/12/2016	Barren grounds	Vertical	1200	2	Petrolisthes laevigatus	Scartichthys sp.	28	2	40
CH	8-9/12/2016	Barren grounds	Vertical	1200	2	Petrolisthes laevigatus	Scartichthys sp.	28.5	3	40
CH	8-9/12/2016	Barren grounds	Vertical	1200	2	Petrolisthes laevigatus	Scartichthys sp.	29	1	40
CH	8-9/12/2016	Barren grounds	Vertical	1200	2	Petrolisthes laevigatus	Scartichthys sp.	29.5	1	40
CH	8-9/12/2016	Barren grounds	Vertical	1200	2	Petrolisthes laevigatus	Scartichthys sp.	30	1	40
CH	8-9/12/2016	Barren grounds	Vertical	1200	2	Petrolisthes laevigatus	Scartichthys sp.	30.5	2	40
CH	8-9/12/2016	Barren grounds	Vertical	1200	2	Petrolisthes laevigatus	Scartichthys sp.	31	1	40
CH	8-9/12/2016	Barren grounds	Vertical	1200	2	Petrolisthes laevigatus	Scartichthys sp.	31.5	3	40
CH	8-9/12/2016	Barren grounds	Vertical	1200	2	Petrolisthes laevigatus	Scartichthys sp.	32	4	40
CH	8-9/12/2016	Barren grounds	Vertical	1200	2	Petrolisthes laevigatus	Scartichthys sp.	32.5	3	40
CH	8-9/12/2016	Barren grounds	Vertical	1200	2	Petrolisthes laevigatus	Scartichthys sp.	33	1	40
CH	8-9/12/2016	Barren grounds	Vertical	1200	2	Petrolisthes laevigatus	Scartichthys sp.	33.5	2	40
CH	8-9/12/2016	Barren grounds	Vertical	1200	2	Petrolisthes laevigatus	Scartichthys sp.	34	1	40
CH	8-9/12/2016	Barren grounds	Vertical	1200	2	Petrolisthes laevigatus	Scartichthys sp.	34.5	1	40
CH	8-9/12/2016	Barren grounds	Vertical	1200	2	Petrolisthes laevigatus	Scartichthys sp.	35	1	40
CH	8-9/12/2016	Barren grounds	Vertical	1200	2	Petrolisthes laevigatus	Scartichthys sp.	36	1	40
CH	8-9/12/2016	Barren grounds	Vertical	1200	2	Petrolisthes laevigatus	Scartichthys sp.	36.5	1	40
CH	8-9/12/2016	Barren grounds	Vertical	1200	2	Petrolisthes laevigatus	Scartichthys sp.	37	1	40
CH	8-9/12/2016	Barren grounds	Vertical	1200	2	Petrolisthes laevigatus	Scartichthys sp.	37.5	1	40
CH	8-9/12/2016	Barren grounds	Vertical	1200	2	Petrolisthes laevigatus	Scartichthys sp.	38	1	40
CH	8-9/12/2016	Barren grounds	Vertical	1200	2	Petrolisthes laevigatus	Scartichthys sp.	38.5	1	40
CH	8-9/12/2016	Barren grounds	Vertical	1200	2	Petrolisthes laevigatus	Scartichthys sp.	39	1	40
CH	8-9/12/2016	Barren grounds	Vertical	1200	2	Petrolisthes laevigatus	Scartichthys sp.	39.5	1	40
CH	8-9/12/2016	Barren grounds	Vertical	1200	2	Petrolisthes laevigatus	Scartichthys sp.	40	1	40
CH	8-9/12/2016	Barren grounds	Vertical	1200	2	Petrolisthes laevigatus	Cheilodactylus variegatus	14.5	1	40
CH	8-9/12/2016	Barren grounds	Vertical	1200	2	Petrolisthes laevigatus	Cheilodactylus variegatus	15.5	1	40
CH	8-9/12/2016	Barren grounds	Vertical	1200	2	Petrolisthes laevigatus	Cheilodactylus variegatus	16	1	40
CH	8-9/12/2016	Barren grounds	Vertical	1200	2	Petrolisthes laevigatus	Cheilodactylus variegatus	17.5	1	40
CH	8-9/12/2016	Barren grounds	Vertical	1200	2	Petrolisthes laevigatus	Cheilodactylus variegatus	19	1	40
CH	8-9/12/2016	Barren grounds	Vertical	1200	2	Petrolisthes laevigatus	Cheilodactylus variegatus	24	1	40
CH	8-9/12/2016	Barren grounds	Vertical	9856	4	Tetrapygus niger	Scartichthys sp.	3	1	40
CH	8-9/12/2016	Barren grounds	Vertical	9856	4	Tetrapygus niger	Scartichthys sp.	3.5	1	40
CH	8-9/12/2016	Barren grounds	Vertical	9856	4	Tetrapygus niger	Scartichthys sp.	4.5	1	40
CH	8-9/12/2016	Barren grounds	Vertical	9856	4	Tetrapygus niger	Scartichthys sp.	16	1	40
CH	8-9/12/2016	Barren grounds	Vertical	9856	4	Tetrapygus niger	Scartichthys sp.	16.5	1	40
CH	8-9/12/2016	Barren grounds	Vertical	9856	4	Tetrapygus niger	Scartichthys sp.	17	1	40
CH	8-9/12/2016	Barren grounds	Vertical	9856	4	Tetrapygus niger	Scartichthys sp.	17.5	1	40
CH	8-9/12/2016	Barren grounds	Vertical	9856	4	Tetrapygus niger	Scartichthys sp.	18	1	40
CH	8-9/12/2016	Barren grounds	Vertical	9856	4	Tetrapygus niger	Scartichthys sp.	18.5	1	40
CH	8-9/12/2016	Barren grounds	Vertical	9856	4	Tetrapygus niger	Scartichthys sp.	19	1	40
CH	8-9/12/2016	Barren grounds	Vertical	9856	4	Tetrapygus niger	Scartichthys sp.	19.5	1	40
CH	8-9/12/2016	Barren grounds	Vertical	9856	4	Tetrapygus niger	Scartichthys sp.	20	2	40
CH	8-9/12/2016	Barren grounds	Vertical	9856	4	Tetrapygus niger	Scartichthys sp.	20.5	1	40
CH	8-9/12/2016	Barren grounds	Vertical	9856	4	Tetrapygus niger	Scartichthys sp.	21	1	40
CH	8-9/12/2016	Barren grounds	Vertical	9856	4	Tetrapygus niger	Scartichthys sp.	21.5	2	40
CH	8-9/12/2016	Barren grounds	Vertical	9856	4	Tetrapygus niger	Scartichthys sp.	22	1	40
CH	8-9/12/2016	Barren grounds	Vertical	9856	4	Tetrapygus niger	Scartichthys sp.	22.5	3	40
CH	8-9/12/2016	Barren grounds	Vertical	9856	4	Tetrapygus niger	Scartichthys sp.	23	3	40
CH	8-9/12/2016	Barren grounds	Vertical	9856	4	Tetrapygus niger	Scartichthys sp.	23.5	3	40
CH	8-9/12/2016	Barren grounds	Vertical	9856	4	Tetrapygus niger	Scartichthys sp.	24	3	40
CH	8-9/12/2016	Barren grounds	Vertical	9856	4	Tetrapygus niger	Scartichthys sp.	24.5	2	40
CH	8-9/12/2016	Barren grounds	Vertical	9856	4	Tetrapygus niger	Scartichthys sp.	25	1	40
CH	8-9/12/2016	Barren grounds	Vertical	9856	4	Tetrapygus niger	Scartichthys sp.	25.5	2	40
CH	8-9/12/2016	Barren grounds	Vertical	9856	4	Tetrapygus niger	Scartichthys sp.	26	1	40
CH	8-9/12/2016	Barren grounds	Vertical	9856	4	Tetrapygus niger	Scartichthys sp.	26.5	2	40
CH	8-9/12/2016	Barren grounds	Vertical	9856	4	Tetrapygus niger	Scartichthys sp.	27	3	40
CH	8-9/12/2016	Barren grounds	Vertical	9856	4	Tetrapygus niger	Scartichthys sp.	27.5	2	40
CH	8-9/12/2016	Barren grounds	Vertical	9856	4	Tetrapygus niger	Scartichthys sp.	28	1	40
CH	8-9/12/2016	Barren grounds	Vertical	9856	4	Tetrapygus niger	Scartichthys sp.	28.5	2	40
CH	8-9/12/2016	Barren grounds	Vertical	9856	4	Tetrapygus niger	Scartichthys sp.	29	2	40
CH	8-9/12/2016	Barren grounds	Vertical	9856	4	Tetrapygus niger	Scartichthys sp.	29.5	1	40
CH	8-9/12/2016	Barren grounds	Vertical	9856	4	Tetrapygus niger	Scartichthys sp.	30	2	40
CH	8-9/12/2016	Barren grounds	Vertical	9856	4	Tetrapygus niger	Scartichthys sp.	30.5	3	40
CH	8-9/12/2016	Barren grounds	Vertical	9856	4	Tetrapygus niger	Scartichthys sp.	31	2	40
CH	8-9/12/2016	Barren grounds	Vertical	9856	4	Tetrapygus niger	Scartichthys sp.	31.5	2	40
CH	8-9/12/2016	Barren grounds	Vertical	9856	4	Tetrapygus niger	Scartichthys sp.	32	2	40
CH	8-9/12/2016	Barren grounds	Vertical	9856	4	Tetrapygus niger	Scartichthys sp.	32.5	2	40
CH	8-9/12/2016	Barren grounds	Vertical	9856	4	Tetrapygus niger	Scartichthys sp.	33	2	40
CH	8-9/12/2016	Barren grounds	Vertical	9856	4	Tetrapygus niger	Scartichthys sp.	33.5	1	40
CH	8-9/12/2016	Barren grounds	Vertical	9856	4	Tetrapygus niger	Scartichthys sp.	34	4	40
CH	8-9/12/2016	Barren grounds	Vertical	9856	4	Tetrapygus niger	Scartichthys sp.	34.5	2	40
CH	8-9/12/2016	Barren grounds	Vertical	9856	4	Tetrapygus niger	Scartichthys sp.	35	2	40
CH	8-9/12/2016	Barren grounds	Vertical	9856	4	Tetrapygus niger	Scartichthys sp.	35.5	2	40
CH	8-9/12/2016	Barren grounds	Vertical	9856	4	Tetrapygus niger	Scartichthys sp.	36.5	1	40
CH	8-9/12/2016	Barren grounds	Vertical	9856	4	Tetrapygus niger	Scartichthys sp.	37	3	40
CH	8-9/12/2016	Barren grounds	Vertical	9856	4	Tetrapygus niger	Scartichthys sp.	37.5	2	40
CH	8-9/12/2016	Barren grounds	Vertical	9856	4	Tetrapygus niger	Scartichthys sp.	38	1	40
CH	8-9/12/2016	Barren grounds	Vertical	9856	4	Tetrapygus niger	Scartichthys sp.	38.5	2	40
CH	8-9/12/2016	Barren grounds	Vertical	9856	4	Tetrapygus niger	Scartichthys sp.	39	2	40
CH	8-9/12/2016	Barren grounds	Vertical	9856	4	Tetrapygus niger	Scartichthys sp.	39.5	3	40
CH	8-9/12/2016	Barren grounds	Vertical	9856	4	Tetrapygus niger	Scartichthys sp.	40	1	40
CH	8-9/12/2016	Barren grounds	Vertical	9856	4	Tetrapygus niger	Pinguipes chilensis	4	1	40
CH	8-9/12/2016	Barren grounds	Vertical	9856	4	Tetrapygus niger	Pinguipes chilensis	31	1	40
CH	8-9/12/2016	Barren grounds	Vertical	9856	4	Tetrapygus niger	Pinguipes chilensis	32	1	40
CH	8-9/12/2016	Barren grounds	Vertical	9856	4	Tetrapygus niger	Cheilodactylus variegatus	17	1	40
CH	8-9/12/2016	Barren grounds	Vertical	9856	4	Tetrapygus niger	Chromis crusma	4	1	40
CH	8-9/12/2016	Barren grounds	Vertical	9856	4	Tetrapygus niger	Chromis crusma	9.5	1	40
CH	8-9/12/2016	Barren grounds	Vertical	9856	4	Tetrapygus niger	Chromis crusma	32.5	1	40
CH	8-9/12/2016	Barren grounds	Vertical	9856	4	Tetrapygus niger	Chromis crusma	35	1	40
CH	8-9/12/2016	Barren grounds	Vertical	6160	5	Tetrapygus niger	Scartichthys sp.	4	1	40
CH	8-9/12/2016	Barren grounds	Vertical	6160	5	Tetrapygus niger	Scartichthys sp.	4.5	1	40
CH	8-9/12/2016	Barren grounds	Vertical	6160	5	Tetrapygus niger	Scartichthys sp.	5.5	1	40
CH	8-9/12/2016	Barren grounds	Vertical	6160	5	Tetrapygus niger	Scartichthys sp.	7.5	3	40
CH	8-9/12/2016	Barren grounds	Vertical	6160	5	Tetrapygus niger	Scartichthys sp.	8	1	40
CH	8-9/12/2016	Barren grounds	Vertical	6160	5	Tetrapygus niger	Scartichthys sp.	8.5	1	40
CH	8-9/12/2016	Barren grounds	Vertical	6160	5	Tetrapygus niger	Scartichthys sp.	9	3	40
CH	8-9/12/2016	Barren grounds	Vertical	6160	5	Tetrapygus niger	Scartichthys sp.	9.5	1	40
CH	8-9/12/2016	Barren grounds	Vertical	6160	5	Tetrapygus niger	Scartichthys sp.	10	1	40
CH	8-9/12/2016	Barren grounds	Vertical	6160	5	Tetrapygus niger	Scartichthys sp.	10.5	3	40
CH	8-9/12/2016	Barren grounds	Vertical	6160	5	Tetrapygus niger	Scartichthys sp.	11	2	40
CH	8-9/12/2016	Barren grounds	Vertical	6160	5	Tetrapygus niger	Scartichthys sp.	12	1	40
CH	8-9/12/2016	Barren grounds	Vertical	6160	5	Tetrapygus niger	Scartichthys sp.	12.5	2	40
CH	8-9/12/2016	Barren grounds	Vertical	6160	5	Tetrapygus niger	Scartichthys sp.	13	2	40
CH	8-9/12/2016	Barren grounds	Vertical	6160	5	Tetrapygus niger	Scartichthys sp.	13.5	3	40
CH	8-9/12/2016	Barren grounds	Vertical	6160	5	Tetrapygus niger	Scartichthys sp.	14	2	40
CH	8-9/12/2016	Barren grounds	Vertical	6160	5	Tetrapygus niger	Scartichthys sp.	14.5	1	40
CH	8-9/12/2016	Barren grounds	Vertical	6160	5	Tetrapygus niger	Scartichthys sp.	15	2	40
CH	8-9/12/2016	Barren grounds	Vertical	6160	5	Tetrapygus niger	Scartichthys sp.	15.5	2	40
CH	8-9/12/2016	Barren grounds	Vertical	6160	5	Tetrapygus niger	Scartichthys sp.	16	2	40
CH	8-9/12/2016	Barren grounds	Vertical	6160	5	Tetrapygus niger	Scartichthys sp.	16.5	4	40
CH	8-9/12/2016	Barren grounds	Vertical	6160	5	Tetrapygus niger	Scartichthys sp.	17	2	40
CH	8-9/12/2016	Barren grounds	Vertical	6160	5	Tetrapygus niger	Scartichthys sp.	17.5	3	40
CH	8-9/12/2016	Barren grounds	Vertical	6160	5	Tetrapygus niger	Scartichthys sp.	18	3	40
CH	8-9/12/2016	Barren grounds	Vertical	6160	5	Tetrapygus niger	Scartichthys sp.	18.5	2	40
CH	8-9/12/2016	Barren grounds	Vertical	6160	5	Tetrapygus niger	Scartichthys sp.	19.5	2	40
CH	8-9/12/2016	Barren grounds	Vertical	6160	5	Tetrapygus niger	Scartichthys sp.	20	1	40
CH	8-9/12/2016	Barren grounds	Vertical	6160	5	Tetrapygus niger	Scartichthys sp.	20.5	3	40
CH	8-9/12/2016	Barren grounds	Vertical	6160	5	Tetrapygus niger	Scartichthys sp.	21	3	40
CH	8-9/12/2016	Barren grounds	Vertical	6160	5	Tetrapygus niger	Scartichthys sp.	21.5	1	40
CH	8-9/12/2016	Barren grounds	Vertical	6160	5	Tetrapygus niger	Scartichthys sp.	22	2	40
CH	8-9/12/2016	Barren grounds	Vertical	6160	5	Tetrapygus niger	Scartichthys sp.	22.5	2	40
CH	8-9/12/2016	Barren grounds	Vertical	6160	5	Tetrapygus niger	Scartichthys sp.	23	1	40
CH	8-9/12/2016	Barren grounds	Vertical	6160	5	Tetrapygus niger	Scartichthys sp.	23.5	2	40
CH	8-9/12/2016	Barren grounds	Vertical	6160	5	Tetrapygus niger	Scartichthys sp.	24	1	40
CH	8-9/12/2016	Barren grounds	Vertical	6160	5	Tetrapygus niger	Scartichthys sp.	24.5	1	40
CH	8-9/12/2016	Barren grounds	Vertical	6160	5	Tetrapygus niger	Scartichthys sp.	25	2	40
CH	8-9/12/2016	Barren grounds	Vertical	6160	5	Tetrapygus niger	Scartichthys sp.	25.5	3	40
CH	8-9/12/2016	Barren grounds	Vertical	6160	5	Tetrapygus niger	Scartichthys sp.	26	1	40
CH	8-9/12/2016	Barren grounds	Vertical	6160	5	Tetrapygus niger	Scartichthys sp.	26.5	3	40
CH	8-9/12/2016	Barren grounds	Vertical	6160	5	Tetrapygus niger	Scartichthys sp.	27	3	40
CH	8-9/12/2016	Barren grounds	Vertical	6160	5	Tetrapygus niger	Scartichthys sp.	27.5	3	40
CH	8-9/12/2016	Barren grounds	Vertical	6160	5	Tetrapygus niger	Scartichthys sp.	28	3	40
CH	8-9/12/2016	Barren grounds	Vertical	6160	5	Tetrapygus niger	Scartichthys sp.	28.5	1	40
CH	8-9/12/2016	Barren grounds	Vertical	6160	5	Tetrapygus niger	Scartichthys sp.	29	2	40
CH	8-9/12/2016	Barren grounds	Vertical	6160	5	Tetrapygus niger	Scartichthys sp.	29.5	3	40
CH	8-9/12/2016	Barren grounds	Vertical	6160	5	Tetrapygus niger	Scartichthys sp.	30	4	40
CH	8-9/12/2016	Barren grounds	Vertical	6160	5	Tetrapygus niger	Scartichthys sp.	30.5	2	40
CH	8-9/12/2016	Barren grounds	Vertical	6160	5	Tetrapygus niger	Scartichthys sp.	31	2	40
CH	8-9/12/2016	Barren grounds	Vertical	6160	5	Tetrapygus niger	Scartichthys sp.	31.5	2	40
CH	8-9/12/2016	Barren grounds	Vertical	6160	5	Tetrapygus niger	Scartichthys sp.	32	2	40
CH	8-9/12/2016	Barren grounds	Vertical	6160	5	Tetrapygus niger	Scartichthys sp.	32.5	1	40
CH	8-9/12/2016	Barren grounds	Vertical	6160	5	Tetrapygus niger	Scartichthys sp.	33	2	40
CH	8-9/12/2016	Barren grounds	Vertical	6160	5	Tetrapygus niger	Scartichthys sp.	33.5	4	40
CH	8-9/12/2016	Barren grounds	Vertical	6160	5	Tetrapygus niger	Scartichthys sp.	34	4	40
CH	8-9/12/2016	Barren grounds	Vertical	6160	5	Tetrapygus niger	Scartichthys sp.	34.5	3	40
CH	8-9/12/2016	Barren grounds	Vertical	6160	5	Tetrapygus niger	Scartichthys sp.	35	2	40
CH	8-9/12/2016	Barren grounds	Vertical	6160	5	Tetrapygus niger	Scartichthys sp.	35.5	3	40
CH	8-9/12/2016	Barren grounds	Vertical	6160	5	Tetrapygus niger	Scartichthys sp.	36	2	40
CH	8-9/12/2016	Barren grounds	Vertical	6160	5	Tetrapygus niger	Scartichthys sp.	36.5	3	40
CH	8-9/12/2016	Barren grounds	Vertical	6160	5	Tetrapygus niger	Scartichthys sp.	37	1	40
CH	8-9/12/2016	Barren grounds	Vertical	6160	5	Tetrapygus niger	Scartichthys sp.	37.5	3	40
CH	8-9/12/2016	Barren grounds	Vertical	6160	5	Tetrapygus niger	Scartichthys sp.	38	2	40
CH	8-9/12/2016	Barren grounds	Vertical	6160	5	Tetrapygus niger	Scartichthys sp.	38.5	2	40
CH	8-9/12/2016	Barren grounds	Vertical	6160	5	Tetrapygus niger	Scartichthys sp.	39	4	40
CH	8-9/12/2016	Barren grounds	Vertical	6160	5	Tetrapygus niger	Scartichthys sp.	39.5	3	40
CH	8-9/12/2016	Barren grounds	Vertical	6160	5	Tetrapygus niger	Scartichthys sp.	40	1	40
CH	8-9/12/2016	Barren grounds	Vertical	6160	5	Tetrapygus niger	Pinguipes chilensis	0.5	1	40
CH	8-9/12/2016	Barren grounds	Vertical	6160	5	Tetrapygus niger	Pinguipes chilensis	1.5	2	40
CH	8-9/12/2016	Barren grounds	Vertical	6160	5	Tetrapygus niger	Pinguipes chilensis	2	1	40
CH	8-9/12/2016	Barren grounds	Vertical	6160	5	Tetrapygus niger	Pinguipes chilensis	3	1	40
CH	8-9/12/2016	Barren grounds	Vertical	6160	5	Tetrapygus niger	Pinguipes chilensis	3.5	1	40
CH	8-9/12/2016	Barren grounds	Vertical	6160	5	Tetrapygus niger	Pinguipes chilensis	5.5	1	40
CH	8-9/12/2016	Barren grounds	Vertical	6160	5	Tetrapygus niger	Pinguipes chilensis	8.5	1	40
CH	8-9/12/2016	Barren grounds	Vertical	6160	5	Tetrapygus niger	Pinguipes chilensis	29.5	1	40
CH	8-9/12/2016	Barren grounds	Vertical	6160	5	Tetrapygus niger	Cheilodactylus variegatus	5.5	1	40
CH	8-9/12/2016	Barren grounds	Vertical	6160	5	Tetrapygus niger	Cheilodactylus variegatus	6	1	40
CH	8-9/12/2016	Barren grounds	Vertical	6160	5	Tetrapygus niger	Cheilodactylus variegatus	9	1	40
CH	8-9/12/2016	Barren grounds	Vertical	6160	5	Tetrapygus niger	Cheilodactylus variegatus	10.5	1	40
CH	8-9/12/2016	Barren grounds	Vertical	6160	5	Tetrapygus niger	Cheilodactylus variegatus	14	1	40
CH	8-9/12/2016	Barren grounds	Horizontal	36500	8	Petrolisthes laevigatus	Scartichthys sp.	5.5	1	40
CH	8-9/12/2016	Barren grounds	Horizontal	36500	8	Petrolisthes laevigatus	Scartichthys sp.	6	1	40
CH	8-9/12/2016	Barren grounds	Horizontal	36500	8	Petrolisthes laevigatus	Scartichthys sp.	6.5	1	40
CH	8-9/12/2016	Barren grounds	Horizontal	36500	8	Petrolisthes laevigatus	Scartichthys sp.	10	1	40
CH	8-9/12/2016	Barren grounds	Horizontal	36500	8	Petrolisthes laevigatus	Scartichthys sp.	10.5	1	40
CH	8-9/12/2016	Barren grounds	Horizontal	36500	8	Petrolisthes laevigatus	Scartichthys sp.	11	3	40
CH	8-9/12/2016	Barren grounds	Horizontal	36500	8	Petrolisthes laevigatus	Scartichthys sp.	11.5	1	40
CH	8-9/12/2016	Barren grounds	Horizontal	36500	8	Petrolisthes laevigatus	Scartichthys sp.	12	1	40
CH	8-9/12/2016	Barren grounds	Horizontal	36500	8	Petrolisthes laevigatus	Scartichthys sp.	12.5	2	40
CH	8-9/12/2016	Barren grounds	Horizontal	36500	8	Petrolisthes laevigatus	Scartichthys sp.	13	1	40
CH	8-9/12/2016	Barren grounds	Horizontal	36500	8	Petrolisthes laevigatus	Scartichthys sp.	13.5	1	40
CH	8-9/12/2016	Barren grounds	Horizontal	36500	8	Petrolisthes laevigatus	Scartichthys sp.	14.5	1	40
CH	8-9/12/2016	Barren grounds	Horizontal	36500	8	Petrolisthes laevigatus	Scartichthys sp.	15	3	40
CH	8-9/12/2016	Barren grounds	Horizontal	36500	8	Petrolisthes laevigatus	Scartichthys sp.	15.5	4	40
CH	8-9/12/2016	Barren grounds	Horizontal	36500	8	Petrolisthes laevigatus	Scartichthys sp.	16	5	40
CH	8-9/12/2016	Barren grounds	Horizontal	36500	8	Petrolisthes laevigatus	Scartichthys sp.	16.5	4	40
CH	8-9/12/2016	Barren grounds	Horizontal	36500	8	Petrolisthes laevigatus	Scartichthys sp.	17	3	40
CH	8-9/12/2016	Barren grounds	Horizontal	36500	8	Petrolisthes laevigatus	Scartichthys sp.	17.5	3	40
CH	8-9/12/2016	Barren grounds	Horizontal	36500	8	Petrolisthes laevigatus	Scartichthys sp.	18	3	40
CH	8-9/12/2016	Barren grounds	Horizontal	36500	8	Petrolisthes laevigatus	Scartichthys sp.	18.5	2	40
CH	8-9/12/2016	Barren grounds	Horizontal	36500	8	Petrolisthes laevigatus	Scartichthys sp.	19	3	40
CH	8-9/12/2016	Barren grounds	Horizontal	36500	8	Petrolisthes laevigatus	Scartichthys sp.	19.5	3	40
CH	8-9/12/2016	Barren grounds	Horizontal	36500	8	Petrolisthes laevigatus	Scartichthys sp.	20	4	40
CH	8-9/12/2016	Barren grounds	Horizontal	36500	8	Petrolisthes laevigatus	Scartichthys sp.	20.5	2	40
CH	8-9/12/2016	Barren grounds	Horizontal	36500	8	Petrolisthes laevigatus	Scartichthys sp.	21	2	40
CH	8-9/12/2016	Barren grounds	Horizontal	36500	8	Petrolisthes laevigatus	Scartichthys sp.	21.5	6	40
CH	8-9/12/2016	Barren grounds	Horizontal	36500	8	Petrolisthes laevigatus	Scartichthys sp.	22	6	40
CH	8-9/12/2016	Barren grounds	Horizontal	36500	8	Petrolisthes laevigatus	Scartichthys sp.	22.5	5	40
CH	8-9/12/2016	Barren grounds	Horizontal	36500	8	Petrolisthes laevigatus	Scartichthys sp.	23	6	40
CH	8-9/12/2016	Barren grounds	Horizontal	36500	8	Petrolisthes laevigatus	Scartichthys sp.	23.5	6	40
CH	8-9/12/2016	Barren grounds	Horizontal	36500	8	Petrolisthes laevigatus	Scartichthys sp.	24	4	40
CH	8-9/12/2016	Barren grounds	Horizontal	36500	8	Petrolisthes laevigatus	Scartichthys sp.	24.5	5	40
CH	8-9/12/2016	Barren grounds	Horizontal	36500	8	Petrolisthes laevigatus	Scartichthys sp.	25	3	40
CH	8-9/12/2016	Barren grounds	Horizontal	36500	8	Petrolisthes laevigatus	Scartichthys sp.	25.5	6	40
CH	8-9/12/2016	Barren grounds	Horizontal	36500	8	Petrolisthes laevigatus	Scartichthys sp.	26	4	40
CH	8-9/12/2016	Barren grounds	Horizontal	36500	8	Petrolisthes laevigatus	Scartichthys sp.	26.5	4	40
CH	8-9/12/2016	Barren grounds	Horizontal	36500	8	Petrolisthes laevigatus	Scartichthys sp.	27	7	40
CH	8-9/12/2016	Barren grounds	Horizontal	36500	8	Petrolisthes laevigatus	Scartichthys sp.	27.5	8	40
CH	8-9/12/2016	Barren grounds	Horizontal	36500	8	Petrolisthes laevigatus	Scartichthys sp.	28	3	40
CH	8-9/12/2016	Barren grounds	Horizontal	36500	8	Petrolisthes laevigatus	Scartichthys sp.	28.5	5	40
CH	8-9/12/2016	Barren grounds	Horizontal	36500	8	Petrolisthes laevigatus	Scartichthys sp.	29	2	40
CH	8-9/12/2016	Barren grounds	Horizontal	36500	8	Petrolisthes laevigatus	Scartichthys sp.	29.5	6	40
CH	8-9/12/2016	Barren grounds	Horizontal	36500	8	Petrolisthes laevigatus	Scartichthys sp.	30	5	40
CH	8-9/12/2016	Barren grounds	Horizontal	36500	8	Petrolisthes laevigatus	Scartichthys sp.	30.5	6	40
CH	8-9/12/2016	Barren grounds	Horizontal	36500	8	Petrolisthes laevigatus	Scartichthys sp.	31	6	40
CH	8-9/12/2016	Barren grounds	Horizontal	36500	8	Petrolisthes laevigatus	Scartichthys sp.	31.5	7	40
CH	8-9/12/2016	Barren grounds	Horizontal	36500	8	Petrolisthes laevigatus	Scartichthys sp.	32	6	40
CH	8-9/12/2016	Barren grounds	Horizontal	36500	8	Petrolisthes laevigatus	Scartichthys sp.	32.5	4	40
CH	8-9/12/2016	Barren grounds	Horizontal	36500	8	Petrolisthes laevigatus	Scartichthys sp.	33	4	40
CH	8-9/12/2016	Barren grounds	Horizontal	36500	8	Petrolisthes laevigatus	Scartichthys sp.	33.5	4	40
CH	8-9/12/2016	Barren grounds	Horizontal	36500	8	Petrolisthes laevigatus	Scartichthys sp.	34	5	40
CH	8-9/12/2016	Barren grounds	Horizontal	36500	8	Petrolisthes laevigatus	Scartichthys sp.	34.5	4	40
CH	8-9/12/2016	Barren grounds	Horizontal	36500	8	Petrolisthes laevigatus	Scartichthys sp.	35	1	40
CH	8-9/12/2016	Barren grounds	Horizontal	36500	8	Petrolisthes laevigatus	Scartichthys sp.	35.5	2	40
CH	8-9/12/2016	Barren grounds	Horizontal	36500	8	Petrolisthes laevigatus	Scartichthys sp.	36	2	40
CH	8-9/12/2016	Barren grounds	Horizontal	36500	8	Petrolisthes laevigatus	Scartichthys sp.	36.5	2	40
CH	8-9/12/2016	Barren grounds	Horizontal	36500	8	Petrolisthes laevigatus	Scartichthys sp.	37	2	40
CH	8-9/12/2016	Barren grounds	Horizontal	36500	8	Petrolisthes laevigatus	Scartichthys sp.	37.5	2	40
CH	8-9/12/2016	Barren grounds	Horizontal	36500	8	Petrolisthes laevigatus	Scartichthys sp.	38	2	40
CH	8-9/12/2016	Barren grounds	Horizontal	36500	8	Petrolisthes laevigatus	Scartichthys sp.	38.5	1	40
CH	8-9/12/2016	Barren grounds	Horizontal	36500	8	Petrolisthes laevigatus	Scartichthys sp.	39	1	40
CH	8-9/12/2016	Barren grounds	Horizontal	36500	8	Petrolisthes laevigatus	Scartichthys sp.	39.5	3	40
CH	8-9/12/2016	Barren grounds	Horizontal	36500	8	Petrolisthes laevigatus	Scartichthys sp.	40	5	40
CH	8-9/12/2016	Barren grounds	Horizontal	21600	9	Tetrapygus niger	Scartichthys sp.	31	1	40
CH	8-9/12/2016	Barren grounds	Horizontal	21600	9	Tetrapygus niger	Scartichthys sp.	31.5	1	40
CH	8-9/12/2016	Barren grounds	Horizontal	21600	9	Tetrapygus niger	Scartichthys sp.	32	1	40
CH	8-9/12/2016	Barren grounds	Horizontal	21600	9	Tetrapygus niger	Scartichthys sp.	38.5	1	40
CH	8-9/12/2016	Barren grounds	Horizontal	21600	9	Tetrapygus niger	Scartichthys sp.	39	1	40
CH	8-9/12/2016	Barren grounds	Horizontal	21600	9	Tetrapygus niger	Chromis crusma	0.5	1	40
CH	8-9/12/2016	Barren grounds	Horizontal	21600	9	Tetrapygus niger	Chromis crusma	2.5	4	40
CH	8-9/12/2016	Barren grounds	Horizontal	21600	9	Tetrapygus niger	Chromis crusma	3	1	40
CH	8-9/12/2016	Barren grounds	Horizontal	32800	10	Petrolisthes laevigatus	Scartichthys sp.	3.5	1	40
CH	8-9/12/2016	Barren grounds	Horizontal	32800	10	Petrolisthes laevigatus	Scartichthys sp.	4	1	40
CH	8-9/12/2016	Barren grounds	Horizontal	32800	10	Petrolisthes laevigatus	Scartichthys sp.	8	1	40
CH	8-9/12/2016	Barren grounds	Horizontal	32800	10	Petrolisthes laevigatus	Scartichthys sp.	8.5	2	40
CH	8-9/12/2016	Barren grounds	Horizontal	32800	10	Petrolisthes laevigatus	Scartichthys sp.	9	2	40
CH	8-9/12/2016	Barren grounds	Horizontal	32800	10	Petrolisthes laevigatus	Scartichthys sp.	9.5	2	40
CH	8-9/12/2016	Barren grounds	Horizontal	32800	10	Petrolisthes laevigatus	Scartichthys sp.	10.5	1	40
CH	8-9/12/2016	Barren grounds	Horizontal	32800	10	Petrolisthes laevigatus	Scartichthys sp.	12	1	40
CH	8-9/12/2016	Barren grounds	Horizontal	32800	10	Petrolisthes laevigatus	Scartichthys sp.	13.5	1	40
CH	8-9/12/2016	Barren grounds	Horizontal	32800	10	Petrolisthes laevigatus	Scartichthys sp.	14	1	40
CH	8-9/12/2016	Barren grounds	Horizontal	32800	10	Petrolisthes laevigatus	Scartichthys sp.	14.5	1	40
CH	8-9/12/2016	Barren grounds	Horizontal	32800	10	Petrolisthes laevigatus	Scartichthys sp.	15.5	1	40
CH	8-9/12/2016	Barren grounds	Horizontal	32800	10	Petrolisthes laevigatus	Scartichthys sp.	16	1	40
CH	8-9/12/2016	Barren grounds	Horizontal	32800	10	Petrolisthes laevigatus	Scartichthys sp.	17	1	40
CH	8-9/12/2016	Barren grounds	Horizontal	32800	10	Petrolisthes laevigatus	Scartichthys sp.	17.5	1	40
CH	8-9/12/2016	Barren grounds	Horizontal	32800	10	Petrolisthes laevigatus	Scartichthys sp.	18	1	40
CH	8-9/12/2016	Barren grounds	Horizontal	32800	10	Petrolisthes laevigatus	Scartichthys sp.	18.5	1	40
CH	8-9/12/2016	Barren grounds	Horizontal	32800	10	Petrolisthes laevigatus	Scartichthys sp.	20.5	1	40
CH	8-9/12/2016	Barren grounds	Horizontal	32800	10	Petrolisthes laevigatus	Scartichthys sp.	21	1	40
CH	8-9/12/2016	Barren grounds	Horizontal	32800	10	Petrolisthes laevigatus	Scartichthys sp.	23	1	40
CH	8-9/12/2016	Barren grounds	Horizontal	32800	10	Petrolisthes laevigatus	Scartichthys sp.	26.5	1	40
CH	8-9/12/2016	Barren grounds	Horizontal	32800	10	Petrolisthes laevigatus	Scartichthys sp.	27	1	40
CH	8-9/12/2016	Barren grounds	Horizontal	32800	10	Petrolisthes laevigatus	Scartichthys sp.	33.5	1	40
CH	8-9/12/2016	Barren grounds	Horizontal	32800	10	Petrolisthes laevigatus	Scartichthys sp.	35	1	40
CH	8-9/12/2016	Barren grounds	Horizontal	32800	10	Petrolisthes laevigatus	Scartichthys sp.	36.5	1	40
CH	8-9/12/2016	Barren grounds	Horizontal	32800	10	Petrolisthes laevigatus	Scartichthys sp.	39	1	40
CH	19-20/01/2017	Barren grounds	Vertical	9673	1	Tetrapygus niger	Scartichthys sp.	1.5	1	40
CH	19-20/01/2017	Barren grounds	Vertical	9673	1	Tetrapygus niger	Scartichthys sp.	2	1	40
CH	19-20/01/2017	Barren grounds	Vertical	9673	1	Tetrapygus niger	Scartichthys sp.	2.5	2	40
CH	19-20/01/2017	Barren grounds	Vertical	9673	1	Tetrapygus niger	Scartichthys sp.	3	1	40
CH	19-20/01/2017	Barren grounds	Vertical	9673	1	Tetrapygus niger	Scartichthys sp.	3.5	1	40
CH	19-20/01/2017	Barren grounds	Vertical	9673	1	Tetrapygus niger	Scartichthys sp.	4	1	40
CH	19-20/01/2017	Barren grounds	Vertical	9673	1	Tetrapygus niger	Scartichthys sp.	4.5	2	40
CH	19-20/01/2017	Barren grounds	Vertical	9673	1	Tetrapygus niger	Scartichthys sp.	6	2	40
CH	19-20/01/2017	Barren grounds	Vertical	9673	1	Tetrapygus niger	Scartichthys sp.	6.5	1	40
CH	19-20/01/2017	Barren grounds	Vertical	9673	1	Tetrapygus niger	Scartichthys sp.	7	1	40
CH	19-20/01/2017	Barren grounds	Vertical	9673	1	Tetrapygus niger	Scartichthys sp.	7.5	1	40
CH	19-20/01/2017	Barren grounds	Vertical	9673	1	Tetrapygus niger	Scartichthys sp.	8	1	40
CH	19-20/01/2017	Barren grounds	Vertical	9673	1	Tetrapygus niger	Scartichthys sp.	8.5	1	40
CH	19-20/01/2017	Barren grounds	Vertical	9673	1	Tetrapygus niger	Scartichthys sp.	9	1	40
CH	19-20/01/2017	Barren grounds	Vertical	9673	1	Tetrapygus niger	Scartichthys sp.	9.5	3	40
CH	19-20/01/2017	Barren grounds	Vertical	9673	1	Tetrapygus niger	Scartichthys sp.	10	4	40
CH	19-20/01/2017	Barren grounds	Vertical	9673	1	Tetrapygus niger	Scartichthys sp.	10.5	5	40
CH	19-20/01/2017	Barren grounds	Vertical	9673	1	Tetrapygus niger	Scartichthys sp.	11	2	40
CH	19-20/01/2017	Barren grounds	Vertical	9673	1	Tetrapygus niger	Scartichthys sp.	12	1	40
CH	19-20/01/2017	Barren grounds	Vertical	9673	1	Tetrapygus niger	Scartichthys sp.	13.5	1	40
CH	19-20/01/2017	Barren grounds	Vertical	9673	1	Tetrapygus niger	Scartichthys sp.	14.5	1	40
CH	19-20/01/2017	Barren grounds	Vertical	9673	1	Tetrapygus niger	Scartichthys sp.	15	1	40
CH	19-20/01/2017	Barren grounds	Vertical	9673	1	Tetrapygus niger	Scartichthys sp.	15.5	2	40
CH	19-20/01/2017	Barren grounds	Vertical	9673	1	Tetrapygus niger	Scartichthys sp.	17	1	40
CH	19-20/01/2017	Barren grounds	Vertical	9673	1	Tetrapygus niger	Scartichthys sp.	19.5	1	40
CH	19-20/01/2017	Barren grounds	Vertical	9673	1	Tetrapygus niger	Scartichthys sp.	20	1	40
CH	19-20/01/2017	Barren grounds	Vertical	9673	1	Tetrapygus niger	Scartichthys sp.	21.5	3	40
CH	19-20/01/2017	Barren grounds	Vertical	9673	1	Tetrapygus niger	Scartichthys sp.	22	2	40
CH	19-20/01/2017	Barren grounds	Vertical	9673	1	Tetrapygus niger	Scartichthys sp.	22.5	1	40
CH	19-20/01/2017	Barren grounds	Vertical	9673	1	Tetrapygus niger	Scartichthys sp.	23	1	40
CH	19-20/01/2017	Barren grounds	Vertical	9673	1	Tetrapygus niger	Scartichthys sp.	23.5	2	40
CH	19-20/01/2017	Barren grounds	Vertical	9673	1	Tetrapygus niger	Scartichthys sp.	24	3	40
CH	19-20/01/2017	Barren grounds	Vertical	9673	1	Tetrapygus niger	Scartichthys sp.	24.5	2	40
CH	19-20/01/2017	Barren grounds	Vertical	9673	1	Tetrapygus niger	Scartichthys sp.	25.5	1	40
CH	19-20/01/2017	Barren grounds	Vertical	9673	1	Tetrapygus niger	Scartichthys sp.	26	3	40
CH	19-20/01/2017	Barren grounds	Vertical	9673	1	Tetrapygus niger	Scartichthys sp.	26.5	3	40
CH	19-20/01/2017	Barren grounds	Vertical	9673	1	Tetrapygus niger	Scartichthys sp.	27	1	40
CH	19-20/01/2017	Barren grounds	Vertical	9673	1	Tetrapygus niger	Scartichthys sp.	27.5	1	40
CH	19-20/01/2017	Barren grounds	Vertical	9673	1	Tetrapygus niger	Scartichthys sp.	28.5	1	40
CH	19-20/01/2017	Barren grounds	Vertical	9673	1	Tetrapygus niger	Scartichthys sp.	30	1	40
CH	19-20/01/2017	Barren grounds	Vertical	9673	1	Tetrapygus niger	Scartichthys sp.	31	1	40
CH	19-20/01/2017	Barren grounds	Vertical	9673	1	Tetrapygus niger	Scartichthys sp.	32	1	40
CH	19-20/01/2017	Barren grounds	Vertical	9673	1	Tetrapygus niger	Scartichthys sp.	33	1	40
CH	19-20/01/2017	Barren grounds	Vertical	9673	1	Tetrapygus niger	Scartichthys sp.	33.5	1	40
CH	19-20/01/2017	Barren grounds	Vertical	9673	1	Tetrapygus niger	Scartichthys sp.	34	1	40
CH	19-20/01/2017	Barren grounds	Vertical	9673	1	Tetrapygus niger	Scartichthys sp.	35	1	40
CH	19-20/01/2017	Barren grounds	Vertical	9673	1	Tetrapygus niger	Scartichthys sp.	35.5	1	40
CH	19-20/01/2017	Barren grounds	Vertical	9673	1	Tetrapygus niger	Scartichthys sp.	36	1	40
CH	19-20/01/2017	Barren grounds	Vertical	9673	1	Tetrapygus niger	Scartichthys sp.	36.5	1	40
CH	19-20/01/2017	Barren grounds	Vertical	9673	1	Tetrapygus niger	Scartichthys sp.	37.5	2	40
CH	19-20/01/2017	Barren grounds	Vertical	9673	1	Tetrapygus niger	Scartichthys sp.	38	1	40
CH	19-20/01/2017	Barren grounds	Vertical	9673	1	Tetrapygus niger	Scartichthys sp.	38.5	1	40
CH	19-20/01/2017	Barren grounds	Vertical	9673	1	Tetrapygus niger	Scartichthys sp.	39	2	40
CH	19-20/01/2017	Barren grounds	Vertical	9673	1	Tetrapygus niger	Scartichthys sp.	39.5	2	40
CH	19-20/01/2017	Barren grounds	Vertical	9673	1	Tetrapygus niger	Scartichthys sp.	40	3	40
CH	19-20/01/2017	Barren grounds	Vertical	9173	3	Petrolisthes laevigatus	Scartichthys sp.	1	1	40
CH	19-20/01/2017	Barren grounds	Vertical	9173	3	Petrolisthes laevigatus	Scartichthys sp.	1.5	1	40
CH	19-20/01/2017	Barren grounds	Vertical	9173	3	Petrolisthes laevigatus	Scartichthys sp.	2	1	40
CH	19-20/01/2017	Barren grounds	Vertical	9173	3	Petrolisthes laevigatus	Scartichthys sp.	2.5	2	40
CH	19-20/01/2017	Barren grounds	Vertical	9173	3	Petrolisthes laevigatus	Scartichthys sp.	3	1	40
CH	19-20/01/2017	Barren grounds	Vertical	9173	3	Petrolisthes laevigatus	Scartichthys sp.	3.5	1	40
CH	19-20/01/2017	Barren grounds	Vertical	9173	3	Petrolisthes laevigatus	Scartichthys sp.	4	1	40
CH	19-20/01/2017	Barren grounds	Vertical	9173	3	Petrolisthes laevigatus	Scartichthys sp.	4.5	2	40
CH	19-20/01/2017	Barren grounds	Vertical	9173	3	Petrolisthes laevigatus	Scartichthys sp.	5	2	40
CH	19-20/01/2017	Barren grounds	Vertical	9173	3	Petrolisthes laevigatus	Scartichthys sp.	5.5	4	40
CH	19-20/01/2017	Barren grounds	Vertical	9173	3	Petrolisthes laevigatus	Scartichthys sp.	6	1	40
CH	19-20/01/2017	Barren grounds	Vertical	9173	3	Petrolisthes laevigatus	Scartichthys sp.	7	1	40
CH	19-20/01/2017	Barren grounds	Vertical	9173	3	Petrolisthes laevigatus	Scartichthys sp.	7.5	1	40
CH	19-20/01/2017	Barren grounds	Vertical	9173	3	Petrolisthes laevigatus	Scartichthys sp.	8	1	40
CH	19-20/01/2017	Barren grounds	Vertical	9173	3	Petrolisthes laevigatus	Scartichthys sp.	8.5	3	40
CH	19-20/01/2017	Barren grounds	Vertical	9173	3	Petrolisthes laevigatus	Scartichthys sp.	9	2	40
CH	19-20/01/2017	Barren grounds	Vertical	9173	3	Petrolisthes laevigatus	Scartichthys sp.	10.5	2	40
CH	19-20/01/2017	Barren grounds	Vertical	9173	3	Petrolisthes laevigatus	Scartichthys sp.	11	1	40
CH	19-20/01/2017	Barren grounds	Vertical	9173	3	Petrolisthes laevigatus	Scartichthys sp.	11.5	1	40
CH	19-20/01/2017	Barren grounds	Vertical	9173	3	Petrolisthes laevigatus	Scartichthys sp.	12	1	40
CH	19-20/01/2017	Barren grounds	Vertical	9173	3	Petrolisthes laevigatus	Scartichthys sp.	12.5	2	40
CH	19-20/01/2017	Barren grounds	Vertical	9173	3	Petrolisthes laevigatus	Scartichthys sp.	13.5	2	40
CH	19-20/01/2017	Barren grounds	Vertical	9173	3	Petrolisthes laevigatus	Scartichthys sp.	14	2	40
CH	19-20/01/2017	Barren grounds	Vertical	9173	3	Petrolisthes laevigatus	Scartichthys sp.	14.5	2	40
CH	19-20/01/2017	Barren grounds	Vertical	9173	3	Petrolisthes laevigatus	Scartichthys sp.	15	2	40
CH	19-20/01/2017	Barren grounds	Vertical	9173	3	Petrolisthes laevigatus	Scartichthys sp.	15.5	2	40
CH	19-20/01/2017	Barren grounds	Vertical	9173	3	Petrolisthes laevigatus	Scartichthys sp.	16	2	40
CH	19-20/01/2017	Barren grounds	Vertical	9173	3	Petrolisthes laevigatus	Scartichthys sp.	16.5	2	40
CH	19-20/01/2017	Barren grounds	Vertical	9173	3	Petrolisthes laevigatus	Scartichthys sp.	17	2	40
CH	19-20/01/2017	Barren grounds	Vertical	9173	3	Petrolisthes laevigatus	Scartichthys sp.	17.5	2	40
CH	19-20/01/2017	Barren grounds	Vertical	9173	3	Petrolisthes laevigatus	Scartichthys sp.	18	2	40
CH	19-20/01/2017	Barren grounds	Vertical	9173	3	Petrolisthes laevigatus	Scartichthys sp.	18.5	2	40
CH	19-20/01/2017	Barren grounds	Vertical	9173	3	Petrolisthes laevigatus	Scartichthys sp.	19	2	40
CH	19-20/01/2017	Barren grounds	Vertical	9173	3	Petrolisthes laevigatus	Scartichthys sp.	19.5	3	40
CH	19-20/01/2017	Barren grounds	Vertical	9173	3	Petrolisthes laevigatus	Scartichthys sp.	20	2	40
CH	19-20/01/2017	Barren grounds	Vertical	9173	3	Petrolisthes laevigatus	Scartichthys sp.	20.5	1	40
CH	19-20/01/2017	Barren grounds	Vertical	9173	3	Petrolisthes laevigatus	Scartichthys sp.	21	2	40
CH	19-20/01/2017	Barren grounds	Vertical	9173	3	Petrolisthes laevigatus	Scartichthys sp.	21.5	1	40
CH	19-20/01/2017	Barren grounds	Vertical	9173	3	Petrolisthes laevigatus	Scartichthys sp.	22	3	40
CH	19-20/01/2017	Barren grounds	Vertical	9173	3	Petrolisthes laevigatus	Scartichthys sp.	22.5	4	40
CH	19-20/01/2017	Barren grounds	Vertical	9173	3	Petrolisthes laevigatus	Scartichthys sp.	23	1	40
CH	19-20/01/2017	Barren grounds	Vertical	9173	3	Petrolisthes laevigatus	Scartichthys sp.	23.5	2	40
CH	19-20/01/2017	Barren grounds	Vertical	9173	3	Petrolisthes laevigatus	Scartichthys sp.	24	2	40
CH	19-20/01/2017	Barren grounds	Vertical	9173	3	Petrolisthes laevigatus	Scartichthys sp.	24.5	3	40
CH	19-20/01/2017	Barren grounds	Vertical	9173	3	Petrolisthes laevigatus	Scartichthys sp.	25	3	40
CH	19-20/01/2017	Barren grounds	Vertical	9173	3	Petrolisthes laevigatus	Scartichthys sp.	25.5	3	40
CH	19-20/01/2017	Barren grounds	Vertical	9173	3	Petrolisthes laevigatus	Scartichthys sp.	26	3	40
CH	19-20/01/2017	Barren grounds	Vertical	9173	3	Petrolisthes laevigatus	Scartichthys sp.	26.5	1	40
CH	19-20/01/2017	Barren grounds	Vertical	9173	3	Petrolisthes laevigatus	Scartichthys sp.	27	2	40
CH	19-20/01/2017	Barren grounds	Vertical	9173	3	Petrolisthes laevigatus	Scartichthys sp.	27.5	4	40
CH	19-20/01/2017	Barren grounds	Vertical	9173	3	Petrolisthes laevigatus	Scartichthys sp.	28	2	40
CH	19-20/01/2017	Barren grounds	Vertical	9173	3	Petrolisthes laevigatus	Scartichthys sp.	28.5	2	40
CH	19-20/01/2017	Barren grounds	Vertical	9173	3	Petrolisthes laevigatus	Scartichthys sp.	29	3	40
CH	19-20/01/2017	Barren grounds	Vertical	9173	3	Petrolisthes laevigatus	Scartichthys sp.	29.5	2	40
CH	19-20/01/2017	Barren grounds	Vertical	9173	3	Petrolisthes laevigatus	Scartichthys sp.	30	2	40
CH	19-20/01/2017	Barren grounds	Vertical	9173	3	Petrolisthes laevigatus	Scartichthys sp.	30.5	1	40
CH	19-20/01/2017	Barren grounds	Vertical	9173	3	Petrolisthes laevigatus	Scartichthys sp.	31	1	40
CH	19-20/01/2017	Barren grounds	Vertical	9173	3	Petrolisthes laevigatus	Scartichthys sp.	32	3	40
CH	19-20/01/2017	Barren grounds	Vertical	9173	3	Petrolisthes laevigatus	Scartichthys sp.	32.5	1	40
CH	19-20/01/2017	Barren grounds	Vertical	9173	3	Petrolisthes laevigatus	Scartichthys sp.	33	1	40
CH	19-20/01/2017	Barren grounds	Vertical	9173	3	Petrolisthes laevigatus	Scartichthys sp.	33.5	1	40
CH	19-20/01/2017	Barren grounds	Vertical	9173	3	Petrolisthes laevigatus	Scartichthys sp.	34	3	40
CH	19-20/01/2017	Barren grounds	Vertical	9173	3	Petrolisthes laevigatus	Scartichthys sp.	34.5	2	40
CH	19-20/01/2017	Barren grounds	Vertical	9173	3	Petrolisthes laevigatus	Scartichthys sp.	35	2	40
CH	19-20/01/2017	Barren grounds	Vertical	9173	3	Petrolisthes laevigatus	Scartichthys sp.	35.5	2	40
CH	19-20/01/2017	Barren grounds	Vertical	9173	3	Petrolisthes laevigatus	Scartichthys sp.	36	2	40
CH	19-20/01/2017	Barren grounds	Vertical	9173	3	Petrolisthes laevigatus	Scartichthys sp.	36.5	2	40
CH	19-20/01/2017	Barren grounds	Vertical	9173	3	Petrolisthes laevigatus	Scartichthys sp.	37	1	40
CH	19-20/01/2017	Barren grounds	Vertical	9173	3	Petrolisthes laevigatus	Scartichthys sp.	37.5	2	40
CH	19-20/01/2017	Barren grounds	Vertical	9173	3	Petrolisthes laevigatus	Scartichthys sp.	38	2	40
CH	19-20/01/2017	Barren grounds	Vertical	9173	3	Petrolisthes laevigatus	Scartichthys sp.	38.5	1	40
CH	19-20/01/2017	Barren grounds	Vertical	9173	3	Petrolisthes laevigatus	Scartichthys sp.	39	1	40
CH	19-20/01/2017	Barren grounds	Vertical	9173	3	Petrolisthes laevigatus	Scartichthys sp.	39.5	4	40
CH	19-20/01/2017	Barren grounds	Vertical	9173	3	Petrolisthes laevigatus	Scartichthys sp.	40	4	40
CH	19-20/01/2017	Barren grounds	Vertical	9173	3	Petrolisthes laevigatus	Pinguipes chilensis	1.5	1	40
CH	19-20/01/2017	Barren grounds	Vertical	9173	3	Petrolisthes laevigatus	Pinguipes chilensis	11	1	40
CH	19-20/01/2017	Barren grounds	Vertical	9173	3	Petrolisthes laevigatus	Pinguipes chilensis	12.5	1	40
CH	19-20/01/2017	Barren grounds	Vertical	9173	3	Petrolisthes laevigatus	Pinguipes chilensis	13.5	1	40
CH	19-20/01/2017	Barren grounds	Vertical	9173	3	Petrolisthes laevigatus	Pinguipes chilensis	14.5	1	40
CH	19-20/01/2017	Barren grounds	Vertical	9173	3	Petrolisthes laevigatus	Pinguipes chilensis	16.5	1	40
CH	19-20/01/2017	Barren grounds	Vertical	9173	3	Petrolisthes laevigatus	Cheilodactylus variegatus	13	1	40
CH	19-20/01/2017	Barren grounds	Vertical	9953	4	Petrolisthes laevigatus	Scartichthys sp.	1.5	1	40
CH	19-20/01/2017	Barren grounds	Vertical	9953	4	Petrolisthes laevigatus	Scartichthys sp.	4	2	40
CH	19-20/01/2017	Barren grounds	Vertical	9953	4	Petrolisthes laevigatus	Scartichthys sp.	4.5	1	40
CH	19-20/01/2017	Barren grounds	Vertical	9953	4	Petrolisthes laevigatus	Scartichthys sp.	6.5	1	40
CH	19-20/01/2017	Barren grounds	Vertical	9953	4	Petrolisthes laevigatus	Scartichthys sp.	7	1	40
CH	19-20/01/2017	Barren grounds	Vertical	9953	4	Petrolisthes laevigatus	Scartichthys sp.	7.5	1	40
CH	19-20/01/2017	Barren grounds	Vertical	9953	4	Petrolisthes laevigatus	Scartichthys sp.	8	1	40
CH	19-20/01/2017	Barren grounds	Vertical	9953	4	Petrolisthes laevigatus	Scartichthys sp.	8.5	1	40
CH	19-20/01/2017	Barren grounds	Vertical	9953	4	Petrolisthes laevigatus	Scartichthys sp.	9	1	40
CH	19-20/01/2017	Barren grounds	Vertical	9953	4	Petrolisthes laevigatus	Scartichthys sp.	11.5	2	40
CH	19-20/01/2017	Barren grounds	Vertical	9953	4	Petrolisthes laevigatus	Scartichthys sp.	12.5	1	40
CH	19-20/01/2017	Barren grounds	Vertical	9953	4	Petrolisthes laevigatus	Scartichthys sp.	13	1	40
CH	19-20/01/2017	Barren grounds	Vertical	9953	4	Petrolisthes laevigatus	Scartichthys sp.	13.5	1	40
CH	19-20/01/2017	Barren grounds	Vertical	9953	4	Petrolisthes laevigatus	Scartichthys sp.	14	1	40
CH	19-20/01/2017	Barren grounds	Vertical	9953	4	Petrolisthes laevigatus	Scartichthys sp.	14.5	1	40
CH	19-20/01/2017	Barren grounds	Vertical	9953	4	Petrolisthes laevigatus	Scartichthys sp.	15	1	40
CH	19-20/01/2017	Barren grounds	Vertical	9953	4	Petrolisthes laevigatus	Scartichthys sp.	17	1	40
CH	19-20/01/2017	Barren grounds	Vertical	9953	4	Petrolisthes laevigatus	Scartichthys sp.	17.5	1	40
CH	19-20/01/2017	Barren grounds	Vertical	9953	4	Petrolisthes laevigatus	Scartichthys sp.	18	1	40
CH	19-20/01/2017	Barren grounds	Vertical	9953	4	Petrolisthes laevigatus	Scartichthys sp.	18.5	1	40
CH	19-20/01/2017	Barren grounds	Vertical	9953	4	Petrolisthes laevigatus	Scartichthys sp.	19.5	1	40
CH	19-20/01/2017	Barren grounds	Vertical	9953	4	Petrolisthes laevigatus	Scartichthys sp.	21.5	2	40
CH	19-20/01/2017	Barren grounds	Vertical	9953	4	Petrolisthes laevigatus	Scartichthys sp.	22.5	1	40
CH	19-20/01/2017	Barren grounds	Vertical	9953	4	Petrolisthes laevigatus	Scartichthys sp.	23	1	40
CH	19-20/01/2017	Barren grounds	Vertical	9953	4	Petrolisthes laevigatus	Scartichthys sp.	23.5	1	40
CH	19-20/01/2017	Barren grounds	Vertical	9953	4	Petrolisthes laevigatus	Scartichthys sp.	24	1	40
CH	19-20/01/2017	Barren grounds	Vertical	9953	4	Petrolisthes laevigatus	Scartichthys sp.	24.5	2	40
CH	19-20/01/2017	Barren grounds	Vertical	9953	4	Petrolisthes laevigatus	Scartichthys sp.	26	1	40
CH	19-20/01/2017	Barren grounds	Vertical	9953	4	Petrolisthes laevigatus	Scartichthys sp.	26.5	1	40
CH	19-20/01/2017	Barren grounds	Vertical	9953	4	Petrolisthes laevigatus	Scartichthys sp.	27	1	40
CH	19-20/01/2017	Barren grounds	Vertical	9953	4	Petrolisthes laevigatus	Scartichthys sp.	28	1	40
CH	19-20/01/2017	Barren grounds	Vertical	9953	4	Petrolisthes laevigatus	Scartichthys sp.	31	1	40
CH	19-20/01/2017	Barren grounds	Vertical	9953	4	Petrolisthes laevigatus	Scartichthys sp.	31.5	2	40
CH	19-20/01/2017	Barren grounds	Vertical	9953	4	Petrolisthes laevigatus	Scartichthys sp.	32	1	40
CH	19-20/01/2017	Barren grounds	Vertical	9953	4	Petrolisthes laevigatus	Scartichthys sp.	33	1	40
CH	19-20/01/2017	Barren grounds	Vertical	9953	4	Petrolisthes laevigatus	Scartichthys sp.	34	2	40
CH	19-20/01/2017	Barren grounds	Vertical	9953	4	Petrolisthes laevigatus	Scartichthys sp.	35.5	1	40
CH	19-20/01/2017	Barren grounds	Vertical	9953	4	Petrolisthes laevigatus	Scartichthys sp.	36	1	40
CH	19-20/01/2017	Barren grounds	Vertical	9953	4	Petrolisthes laevigatus	Scartichthys sp.	36.5	2	40
CH	19-20/01/2017	Barren grounds	Vertical	9953	4	Petrolisthes laevigatus	Scartichthys sp.	37	1	40
CH	19-20/01/2017	Barren grounds	Vertical	9953	4	Petrolisthes laevigatus	Scartichthys sp.	37.5	1	40
CH	19-20/01/2017	Barren grounds	Vertical	9953	4	Petrolisthes laevigatus	Scartichthys sp.	38.5	1	40
CH	19-20/01/2017	Barren grounds	Vertical	9953	4	Petrolisthes laevigatus	Scartichthys sp.	39.5	1	40
CH	19-20/01/2017	Barren grounds	Vertical	9953	4	Petrolisthes laevigatus	Pinguipes chilensis	26	1	40
CH	19-20/01/2017	Barren grounds	Vertical	9953	4	Petrolisthes laevigatus	Chromis crusma	8	1	40
CH	19-20/01/2017	Barren grounds	Vertical	5704	5	Petrolisthes laevigatus	Scartichthys sp.	2	1	40
CH	19-20/01/2017	Barren grounds	Vertical	5704	5	Petrolisthes laevigatus	Scartichthys sp.	2.5	1	40
CH	19-20/01/2017	Barren grounds	Vertical	5704	5	Petrolisthes laevigatus	Scartichthys sp.	3	1	40
CH	19-20/01/2017	Barren grounds	Vertical	5704	5	Petrolisthes laevigatus	Scartichthys sp.	3.5	1	40
CH	19-20/01/2017	Barren grounds	Vertical	5704	5	Petrolisthes laevigatus	Scartichthys sp.	4	1	40
CH	19-20/01/2017	Barren grounds	Vertical	5704	5	Petrolisthes laevigatus	Scartichthys sp.	4.5	1	40
CH	19-20/01/2017	Barren grounds	Vertical	5704	5	Petrolisthes laevigatus	Scartichthys sp.	8	1	40
CH	19-20/01/2017	Barren grounds	Vertical	5704	5	Petrolisthes laevigatus	Scartichthys sp.	8.5	1	40
CH	19-20/01/2017	Barren grounds	Vertical	5704	5	Petrolisthes laevigatus	Scartichthys sp.	10.5	1	40
CH	19-20/01/2017	Barren grounds	Vertical	5704	5	Petrolisthes laevigatus	Scartichthys sp.	11	2	40
CH	19-20/01/2017	Barren grounds	Vertical	5704	5	Petrolisthes laevigatus	Scartichthys sp.	11.5	1	40
CH	19-20/01/2017	Barren grounds	Vertical	5704	5	Petrolisthes laevigatus	Scartichthys sp.	12	1	40
CH	19-20/01/2017	Barren grounds	Vertical	5704	5	Petrolisthes laevigatus	Scartichthys sp.	12.5	1	40
CH	19-20/01/2017	Barren grounds	Vertical	5704	5	Petrolisthes laevigatus	Scartichthys sp.	13	1	40
CH	19-20/01/2017	Barren grounds	Vertical	5704	5	Petrolisthes laevigatus	Scartichthys sp.	13.5	1	40
CH	19-20/01/2017	Barren grounds	Vertical	5704	5	Petrolisthes laevigatus	Scartichthys sp.	15.5	1	40
CH	19-20/01/2017	Barren grounds	Vertical	5704	5	Petrolisthes laevigatus	Scartichthys sp.	16	1	40
CH	19-20/01/2017	Barren grounds	Vertical	5704	5	Petrolisthes laevigatus	Scartichthys sp.	17	1	40
CH	19-20/01/2017	Barren grounds	Vertical	5704	5	Petrolisthes laevigatus	Scartichthys sp.	17.5	1	40
CH	19-20/01/2017	Barren grounds	Vertical	5704	5	Petrolisthes laevigatus	Scartichthys sp.	18	1	40
CH	19-20/01/2017	Barren grounds	Vertical	5704	5	Petrolisthes laevigatus	Scartichthys sp.	19.5	2	40
CH	19-20/01/2017	Barren grounds	Vertical	5704	5	Petrolisthes laevigatus	Scartichthys sp.	21	1	40
CH	19-20/01/2017	Barren grounds	Vertical	5704	5	Petrolisthes laevigatus	Scartichthys sp.	21.5	1	40
CH	19-20/01/2017	Barren grounds	Vertical	5704	5	Petrolisthes laevigatus	Scartichthys sp.	22	1	40
CH	19-20/01/2017	Barren grounds	Vertical	5704	5	Petrolisthes laevigatus	Scartichthys sp.	22.5	1	40
CH	19-20/01/2017	Barren grounds	Vertical	5704	5	Petrolisthes laevigatus	Scartichthys sp.	23	1	40
CH	19-20/01/2017	Barren grounds	Vertical	5704	5	Petrolisthes laevigatus	Scartichthys sp.	23.5	1	40
CH	19-20/01/2017	Barren grounds	Vertical	5704	5	Petrolisthes laevigatus	Scartichthys sp.	24	1	40
CH	19-20/01/2017	Barren grounds	Vertical	5704	5	Petrolisthes laevigatus	Scartichthys sp.	24.5	1	40
CH	19-20/01/2017	Barren grounds	Vertical	5704	5	Petrolisthes laevigatus	Scartichthys sp.	25	1	40
CH	19-20/01/2017	Barren grounds	Vertical	5704	5	Petrolisthes laevigatus	Scartichthys sp.	25.5	1	40
CH	19-20/01/2017	Barren grounds	Vertical	5704	5	Petrolisthes laevigatus	Scartichthys sp.	26	1	40
CH	19-20/01/2017	Barren grounds	Vertical	5704	5	Petrolisthes laevigatus	Scartichthys sp.	27	1	40
CH	19-20/01/2017	Barren grounds	Vertical	5704	5	Petrolisthes laevigatus	Scartichthys sp.	27.5	1	40
CH	19-20/01/2017	Barren grounds	Vertical	5704	5	Petrolisthes laevigatus	Scartichthys sp.	28.5	1	40
CH	19-20/01/2017	Barren grounds	Vertical	5704	5	Petrolisthes laevigatus	Scartichthys sp.	30.5	1	40
CH	19-20/01/2017	Barren grounds	Vertical	5704	5	Petrolisthes laevigatus	Scartichthys sp.	31	1	40
CH	19-20/01/2017	Barren grounds	Vertical	5704	5	Petrolisthes laevigatus	Scartichthys sp.	32.5	1	40
CH	19-20/01/2017	Barren grounds	Vertical	5704	5	Petrolisthes laevigatus	Scartichthys sp.	35.5	1	40
CH	19-20/01/2017	Barren grounds	Vertical	5704	5	Petrolisthes laevigatus	Scartichthys sp.	36	1	40
CH	19-20/01/2017	Barren grounds	Vertical	5704	5	Petrolisthes laevigatus	Scartichthys sp.	36.5	1	40
CH	19-20/01/2017	Barren grounds	Vertical	5704	5	Petrolisthes laevigatus	Scartichthys sp.	37	1	40
CH	19-20/01/2017	Barren grounds	Vertical	5704	5	Petrolisthes laevigatus	Scartichthys sp.	38	1	40
CH	19-20/01/2017	Barren grounds	Vertical	5704	5	Petrolisthes laevigatus	Labrisomus philippii	30	1	40
CH	19-20/01/2017	Barren grounds	Vertical	5704	5	Petrolisthes laevigatus	Labrisomus philippii	36.5	1	40
CH	19-20/01/2017	Barren grounds	Horizontal	28000	6	Petrolisthes laevigatus	Scartichthys sp.	6	2	40
CH	19-20/01/2017	Barren grounds	Horizontal	28000	6	Petrolisthes laevigatus	Scartichthys sp.	6.5	1	40
CH	19-20/01/2017	Barren grounds	Horizontal	28000	6	Petrolisthes laevigatus	Scartichthys sp.	7	3	40
CH	19-20/01/2017	Barren grounds	Horizontal	28000	6	Petrolisthes laevigatus	Scartichthys sp.	7.5	2	40
CH	19-20/01/2017	Barren grounds	Horizontal	28000	6	Petrolisthes laevigatus	Scartichthys sp.	8	1	40
CH	19-20/01/2017	Barren grounds	Horizontal	28000	6	Petrolisthes laevigatus	Scartichthys sp.	8.5	3	40
CH	19-20/01/2017	Barren grounds	Horizontal	28000	6	Petrolisthes laevigatus	Scartichthys sp.	9	1	40
CH	19-20/01/2017	Barren grounds	Horizontal	28000	6	Petrolisthes laevigatus	Scartichthys sp.	9.5	2	40
CH	19-20/01/2017	Barren grounds	Horizontal	28000	6	Petrolisthes laevigatus	Scartichthys sp.	10	1	40
CH	19-20/01/2017	Barren grounds	Horizontal	28000	6	Petrolisthes laevigatus	Scartichthys sp.	10.5	2	40
CH	19-20/01/2017	Barren grounds	Horizontal	28000	6	Petrolisthes laevigatus	Scartichthys sp.	11	2	40
CH	19-20/01/2017	Barren grounds	Horizontal	28000	6	Petrolisthes laevigatus	Scartichthys sp.	11.5	2	40
CH	19-20/01/2017	Barren grounds	Horizontal	28000	6	Petrolisthes laevigatus	Scartichthys sp.	12	2	40
CH	19-20/01/2017	Barren grounds	Horizontal	28000	6	Petrolisthes laevigatus	Scartichthys sp.	12.5	2	40
CH	19-20/01/2017	Barren grounds	Horizontal	28000	6	Petrolisthes laevigatus	Scartichthys sp.	13	3	40
CH	19-20/01/2017	Barren grounds	Horizontal	28000	6	Petrolisthes laevigatus	Scartichthys sp.	13.5	3	40
CH	19-20/01/2017	Barren grounds	Horizontal	28000	6	Petrolisthes laevigatus	Scartichthys sp.	14	3	40
CH	19-20/01/2017	Barren grounds	Horizontal	28000	6	Petrolisthes laevigatus	Scartichthys sp.	14.5	3	40
CH	19-20/01/2017	Barren grounds	Horizontal	28000	6	Petrolisthes laevigatus	Scartichthys sp.	15	2	40
CH	19-20/01/2017	Barren grounds	Horizontal	28000	6	Petrolisthes laevigatus	Scartichthys sp.	15.5	2	40
CH	19-20/01/2017	Barren grounds	Horizontal	28000	6	Petrolisthes laevigatus	Scartichthys sp.	16	1	40
CH	19-20/01/2017	Barren grounds	Horizontal	28000	6	Petrolisthes laevigatus	Scartichthys sp.	17	1	40
CH	19-20/01/2017	Barren grounds	Horizontal	28000	6	Petrolisthes laevigatus	Scartichthys sp.	18	3	40
CH	19-20/01/2017	Barren grounds	Horizontal	28000	6	Petrolisthes laevigatus	Scartichthys sp.	18.5	4	40
CH	19-20/01/2017	Barren grounds	Horizontal	28000	6	Petrolisthes laevigatus	Scartichthys sp.	21	1	40
CH	19-20/01/2017	Barren grounds	Horizontal	28000	6	Petrolisthes laevigatus	Scartichthys sp.	21.5	1	40
CH	19-20/01/2017	Barren grounds	Horizontal	28000	6	Petrolisthes laevigatus	Scartichthys sp.	22	1	40
CH	19-20/01/2017	Barren grounds	Horizontal	28000	6	Petrolisthes laevigatus	Scartichthys sp.	22.5	1	40
CH	19-20/01/2017	Barren grounds	Horizontal	28000	6	Petrolisthes laevigatus	Scartichthys sp.	23	1	40
CH	19-20/01/2017	Barren grounds	Horizontal	28000	6	Petrolisthes laevigatus	Scartichthys sp.	23.5	2	40
CH	19-20/01/2017	Barren grounds	Horizontal	28000	6	Petrolisthes laevigatus	Scartichthys sp.	24	4	40
CH	19-20/01/2017	Barren grounds	Horizontal	28000	6	Petrolisthes laevigatus	Scartichthys sp.	24.5	3	40
CH	19-20/01/2017	Barren grounds	Horizontal	28000	6	Petrolisthes laevigatus	Scartichthys sp.	25	5	40
CH	19-20/01/2017	Barren grounds	Horizontal	28000	6	Petrolisthes laevigatus	Scartichthys sp.	25.5	5	40
CH	19-20/01/2017	Barren grounds	Horizontal	28000	6	Petrolisthes laevigatus	Scartichthys sp.	26	5	40
CH	19-20/01/2017	Barren grounds	Horizontal	28000	6	Petrolisthes laevigatus	Scartichthys sp.	26.5	7	40
CH	19-20/01/2017	Barren grounds	Horizontal	28000	6	Petrolisthes laevigatus	Scartichthys sp.	27	7	40
CH	19-20/01/2017	Barren grounds	Horizontal	28000	6	Petrolisthes laevigatus	Scartichthys sp.	27.5	7	40
CH	19-20/01/2017	Barren grounds	Horizontal	28000	6	Petrolisthes laevigatus	Scartichthys sp.	28	7	40
CH	19-20/01/2017	Barren grounds	Horizontal	28000	6	Petrolisthes laevigatus	Scartichthys sp.	28.5	6	40
CH	19-20/01/2017	Barren grounds	Horizontal	28000	6	Petrolisthes laevigatus	Scartichthys sp.	29	5	40
CH	19-20/01/2017	Barren grounds	Horizontal	28000	6	Petrolisthes laevigatus	Scartichthys sp.	29.5	4	40
CH	19-20/01/2017	Barren grounds	Horizontal	28000	6	Petrolisthes laevigatus	Scartichthys sp.	30	4	40
CH	19-20/01/2017	Barren grounds	Horizontal	28000	6	Petrolisthes laevigatus	Scartichthys sp.	30.5	5	40
CH	19-20/01/2017	Barren grounds	Horizontal	28000	6	Petrolisthes laevigatus	Scartichthys sp.	31	5	40
CH	19-20/01/2017	Barren grounds	Horizontal	28000	6	Petrolisthes laevigatus	Scartichthys sp.	31.5	4	40
CH	19-20/01/2017	Barren grounds	Horizontal	28000	6	Petrolisthes laevigatus	Scartichthys sp.	32	5	40
CH	19-20/01/2017	Barren grounds	Horizontal	28000	6	Petrolisthes laevigatus	Scartichthys sp.	32.5	4	40
CH	19-20/01/2017	Barren grounds	Horizontal	28000	6	Petrolisthes laevigatus	Scartichthys sp.	33	6	40
CH	19-20/01/2017	Barren grounds	Horizontal	28000	6	Petrolisthes laevigatus	Scartichthys sp.	33.5	6	40
CH	19-20/01/2017	Barren grounds	Horizontal	28000	6	Petrolisthes laevigatus	Scartichthys sp.	34	4	40
CH	19-20/01/2017	Barren grounds	Horizontal	28000	6	Petrolisthes laevigatus	Scartichthys sp.	34.5	6	40
CH	19-20/01/2017	Barren grounds	Horizontal	28000	6	Petrolisthes laevigatus	Scartichthys sp.	35	2	40
CH	19-20/01/2017	Barren grounds	Horizontal	28000	6	Petrolisthes laevigatus	Scartichthys sp.	35.5	2	40
CH	19-20/01/2017	Barren grounds	Horizontal	28000	6	Petrolisthes laevigatus	Scartichthys sp.	36	4	40
CH	19-20/01/2017	Barren grounds	Horizontal	28000	6	Petrolisthes laevigatus	Scartichthys sp.	36.5	4	40
CH	19-20/01/2017	Barren grounds	Horizontal	28000	6	Petrolisthes laevigatus	Scartichthys sp.	37	5	40
CH	19-20/01/2017	Barren grounds	Horizontal	28000	6	Petrolisthes laevigatus	Scartichthys sp.	37.5	4	40
CH	19-20/01/2017	Barren grounds	Horizontal	28000	6	Petrolisthes laevigatus	Scartichthys sp.	38	2	40
CH	19-20/01/2017	Barren grounds	Horizontal	28000	6	Petrolisthes laevigatus	Scartichthys sp.	38.5	3	40
CH	19-20/01/2017	Barren grounds	Horizontal	28000	6	Petrolisthes laevigatus	Scartichthys sp.	39	2	40
CH	19-20/01/2017	Barren grounds	Horizontal	28000	6	Petrolisthes laevigatus	Scartichthys sp.	39.5	3	40
CH	19-20/01/2017	Barren grounds	Horizontal	28000	6	Petrolisthes laevigatus	Scartichthys sp.	40	4	40
CH	19-20/01/2017	Barren grounds	Horizontal	28000	6	Petrolisthes laevigatus	Pinguipes chilensis	4.5	1	40
CH	19-20/01/2017	Barren grounds	Horizontal	28000	6	Petrolisthes laevigatus	Pinguipes chilensis	29	1	40
CH	19-20/01/2017	Barren grounds	Horizontal	28000	6	Petrolisthes laevigatus	Pinguipes chilensis	30	1	40
CH	19-20/01/2017	Barren grounds	Horizontal	28000	6	Petrolisthes laevigatus	Pinguipes chilensis	34.5	1	40
CH	19-20/01/2017	Barren grounds	Horizontal	28000	6	Petrolisthes laevigatus	Chromis crusma	7	1	40
CH	19-20/01/2017	Barren grounds	Horizontal	28000	6	Petrolisthes laevigatus	Chromis crusma	26	1	40
CH	19-20/01/2017	Barren grounds	Horizontal	31970	7	Tetrapygus niger	Scartichthys sp.	2	1	40
CH	19-20/01/2017	Barren grounds	Horizontal	31970	7	Tetrapygus niger	Scartichthys sp.	8.5	1	40
CH	19-20/01/2017	Barren grounds	Horizontal	31970	7	Tetrapygus niger	Scartichthys sp.	9	1	40
CH	19-20/01/2017	Barren grounds	Horizontal	31970	7	Tetrapygus niger	Scartichthys sp.	9.5	1	40
CH	19-20/01/2017	Barren grounds	Horizontal	31970	7	Tetrapygus niger	Scartichthys sp.	10	1	40
CH	19-20/01/2017	Barren grounds	Horizontal	31970	7	Tetrapygus niger	Scartichthys sp.	10.5	1	40
CH	19-20/01/2017	Barren grounds	Horizontal	31970	7	Tetrapygus niger	Scartichthys sp.	11	1	40
CH	19-20/01/2017	Barren grounds	Horizontal	31970	7	Tetrapygus niger	Scartichthys sp.	12	2	40
CH	19-20/01/2017	Barren grounds	Horizontal	31970	7	Tetrapygus niger	Scartichthys sp.	12.5	2	40
CH	19-20/01/2017	Barren grounds	Horizontal	31970	7	Tetrapygus niger	Scartichthys sp.	13	1	40
CH	19-20/01/2017	Barren grounds	Horizontal	31970	7	Tetrapygus niger	Scartichthys sp.	15	1	40
CH	19-20/01/2017	Barren grounds	Horizontal	31970	7	Tetrapygus niger	Scartichthys sp.	15.5	1	40
CH	19-20/01/2017	Barren grounds	Horizontal	31970	7	Tetrapygus niger	Scartichthys sp.	16	2	40
CH	19-20/01/2017	Barren grounds	Horizontal	31970	7	Tetrapygus niger	Scartichthys sp.	16.5	2	40
CH	19-20/01/2017	Barren grounds	Horizontal	31970	7	Tetrapygus niger	Scartichthys sp.	17	4	40
CH	19-20/01/2017	Barren grounds	Horizontal	31970	7	Tetrapygus niger	Scartichthys sp.	17.5	5	40
CH	19-20/01/2017	Barren grounds	Horizontal	31970	7	Tetrapygus niger	Scartichthys sp.	18	3	40
CH	19-20/01/2017	Barren grounds	Horizontal	31970	7	Tetrapygus niger	Scartichthys sp.	18.5	4	40
CH	19-20/01/2017	Barren grounds	Horizontal	31970	7	Tetrapygus niger	Scartichthys sp.	19	2	40
CH	19-20/01/2017	Barren grounds	Horizontal	31970	7	Tetrapygus niger	Scartichthys sp.	19.5	4	40
CH	19-20/01/2017	Barren grounds	Horizontal	31970	7	Tetrapygus niger	Scartichthys sp.	20	3	40
CH	19-20/01/2017	Barren grounds	Horizontal	31970	7	Tetrapygus niger	Scartichthys sp.	20.5	2	40
CH	19-20/01/2017	Barren grounds	Horizontal	31970	7	Tetrapygus niger	Scartichthys sp.	21	1	40
CH	19-20/01/2017	Barren grounds	Horizontal	31970	7	Tetrapygus niger	Scartichthys sp.	21.5	1	40
CH	19-20/01/2017	Barren grounds	Horizontal	31970	7	Tetrapygus niger	Scartichthys sp.	22	1	40
CH	19-20/01/2017	Barren grounds	Horizontal	31970	7	Tetrapygus niger	Scartichthys sp.	22.5	2	40
CH	19-20/01/2017	Barren grounds	Horizontal	31970	7	Tetrapygus niger	Scartichthys sp.	23	1	40
CH	19-20/01/2017	Barren grounds	Horizontal	31970	7	Tetrapygus niger	Scartichthys sp.	23.5	1	40
CH	19-20/01/2017	Barren grounds	Horizontal	31970	7	Tetrapygus niger	Scartichthys sp.	24.5	1	40
CH	19-20/01/2017	Barren grounds	Horizontal	31970	7	Tetrapygus niger	Scartichthys sp.	25	1	40
CH	19-20/01/2017	Barren grounds	Horizontal	31970	7	Tetrapygus niger	Scartichthys sp.	26	3	40
CH	19-20/01/2017	Barren grounds	Horizontal	31970	7	Tetrapygus niger	Scartichthys sp.	26.5	1	40
CH	19-20/01/2017	Barren grounds	Horizontal	31970	7	Tetrapygus niger	Scartichthys sp.	27	3	40
CH	19-20/01/2017	Barren grounds	Horizontal	31970	7	Tetrapygus niger	Scartichthys sp.	27.5	2	40
CH	19-20/01/2017	Barren grounds	Horizontal	31970	7	Tetrapygus niger	Scartichthys sp.	28	1	40
CH	19-20/01/2017	Barren grounds	Horizontal	31970	7	Tetrapygus niger	Scartichthys sp.	28.5	2	40
CH	19-20/01/2017	Barren grounds	Horizontal	31970	7	Tetrapygus niger	Scartichthys sp.	30	1	40
CH	19-20/01/2017	Barren grounds	Horizontal	31970	7	Tetrapygus niger	Scartichthys sp.	31	2	40
CH	19-20/01/2017	Barren grounds	Horizontal	31970	7	Tetrapygus niger	Scartichthys sp.	31.5	3	40
CH	19-20/01/2017	Barren grounds	Horizontal	31970	7	Tetrapygus niger	Scartichthys sp.	32.5	1	40
CH	19-20/01/2017	Barren grounds	Horizontal	31970	7	Tetrapygus niger	Scartichthys sp.	33	2	40
CH	19-20/01/2017	Barren grounds	Horizontal	31970	7	Tetrapygus niger	Scartichthys sp.	34	2	40
CH	19-20/01/2017	Barren grounds	Horizontal	31970	7	Tetrapygus niger	Scartichthys sp.	34.5	3	40
CH	19-20/01/2017	Barren grounds	Horizontal	31970	7	Tetrapygus niger	Scartichthys sp.	35	1	40
CH	19-20/01/2017	Barren grounds	Horizontal	31970	7	Tetrapygus niger	Scartichthys sp.	36	1	40
CH	19-20/01/2017	Barren grounds	Horizontal	31970	7	Tetrapygus niger	Scartichthys sp.	37	1	40
CH	19-20/01/2017	Barren grounds	Horizontal	31970	7	Tetrapygus niger	Scartichthys sp.	39	3	40
CH	19-20/01/2017	Barren grounds	Horizontal	31970	7	Tetrapygus niger	Scartichthys sp.	40	1	40
CH	19-20/01/2017	Barren grounds	Horizontal	31970	7	Tetrapygus niger	Pinguipes chilensis	0.5	1	40
CH	19-20/01/2017	Barren grounds	Horizontal	31970	7	Tetrapygus niger	Cheilodactylus variegatus	38	1	40
CH	19-20/01/2017	Barren grounds	Horizontal	30250	10	Tetrapygus niger	Scartichthys sp.	3	2	40
CH	19-20/01/2017	Barren grounds	Horizontal	30250	10	Tetrapygus niger	Scartichthys sp.	3.5	1	40
CH	19-20/01/2017	Barren grounds	Horizontal	30250	10	Tetrapygus niger	Scartichthys sp.	4	1	40
CH	19-20/01/2017	Barren grounds	Horizontal	30250	10	Tetrapygus niger	Scartichthys sp.	4.5	2	40
CH	19-20/01/2017	Barren grounds	Horizontal	30250	10	Tetrapygus niger	Scartichthys sp.	5	2	40
CH	19-20/01/2017	Barren grounds	Horizontal	30250	10	Tetrapygus niger	Scartichthys sp.	5.5	1	40
CH	19-20/01/2017	Barren grounds	Horizontal	30250	10	Tetrapygus niger	Scartichthys sp.	6	1	40
CH	19-20/01/2017	Barren grounds	Horizontal	30250	10	Tetrapygus niger	Scartichthys sp.	6.5	3	40
CH	19-20/01/2017	Barren grounds	Horizontal	30250	10	Tetrapygus niger	Scartichthys sp.	7	1	40
CH	19-20/01/2017	Barren grounds	Horizontal	30250	10	Tetrapygus niger	Scartichthys sp.	7.5	1	40
CH	19-20/01/2017	Barren grounds	Horizontal	30250	10	Tetrapygus niger	Scartichthys sp.	8	2	40
CH	19-20/01/2017	Barren grounds	Horizontal	30250	10	Tetrapygus niger	Scartichthys sp.	8.5	2	40
CH	19-20/01/2017	Barren grounds	Horizontal	30250	10	Tetrapygus niger	Scartichthys sp.	9	1	40
CH	19-20/01/2017	Barren grounds	Horizontal	30250	10	Tetrapygus niger	Scartichthys sp.	9.5	1	40
CH	19-20/01/2017	Barren grounds	Horizontal	30250	10	Tetrapygus niger	Scartichthys sp.	10	2	40
CH	19-20/01/2017	Barren grounds	Horizontal	30250	10	Tetrapygus niger	Scartichthys sp.	10.5	1	40
CH	19-20/01/2017	Barren grounds	Horizontal	30250	10	Tetrapygus niger	Scartichthys sp.	11	1	40
CH	19-20/01/2017	Barren grounds	Horizontal	30250	10	Tetrapygus niger	Scartichthys sp.	11.5	1	40
CH	19-20/01/2017	Barren grounds	Horizontal	30250	10	Tetrapygus niger	Scartichthys sp.	12	2	40
CH	19-20/01/2017	Barren grounds	Horizontal	30250	10	Tetrapygus niger	Scartichthys sp.	12.5	3	40
CH	19-20/01/2017	Barren grounds	Horizontal	30250	10	Tetrapygus niger	Scartichthys sp.	13	2	40
CH	19-20/01/2017	Barren grounds	Horizontal	30250	10	Tetrapygus niger	Scartichthys sp.	13.5	2	40
CH	19-20/01/2017	Barren grounds	Horizontal	30250	10	Tetrapygus niger	Scartichthys sp.	14	2	40
CH	19-20/01/2017	Barren grounds	Horizontal	30250	10	Tetrapygus niger	Scartichthys sp.	14.5	3	40
CH	19-20/01/2017	Barren grounds	Horizontal	30250	10	Tetrapygus niger	Scartichthys sp.	15	1	40
CH	19-20/01/2017	Barren grounds	Horizontal	30250	10	Tetrapygus niger	Scartichthys sp.	15.5	2	40
CH	19-20/01/2017	Barren grounds	Horizontal	30250	10	Tetrapygus niger	Scartichthys sp.	16.5	1	40
CH	19-20/01/2017	Barren grounds	Horizontal	30250	10	Tetrapygus niger	Scartichthys sp.	17.5	2	40
CH	19-20/01/2017	Barren grounds	Horizontal	30250	10	Tetrapygus niger	Scartichthys sp.	18	1	40
CH	19-20/01/2017	Barren grounds	Horizontal	30250	10	Tetrapygus niger	Scartichthys sp.	19.5	1	40
CH	19-20/01/2017	Barren grounds	Horizontal	30250	10	Tetrapygus niger	Scartichthys sp.	20	1	40
CH	19-20/01/2017	Barren grounds	Horizontal	30250	10	Tetrapygus niger	Scartichthys sp.	20.5	2	40
CH	19-20/01/2017	Barren grounds	Horizontal	30250	10	Tetrapygus niger	Scartichthys sp.	21	2	40
CH	19-20/01/2017	Barren grounds	Horizontal	30250	10	Tetrapygus niger	Scartichthys sp.	21.5	4	40
CH	19-20/01/2017	Barren grounds	Horizontal	30250	10	Tetrapygus niger	Scartichthys sp.	22	2	40
CH	19-20/01/2017	Barren grounds	Horizontal	30250	10	Tetrapygus niger	Scartichthys sp.	22.5	3	40
CH	19-20/01/2017	Barren grounds	Horizontal	30250	10	Tetrapygus niger	Scartichthys sp.	23	2	40
CH	19-20/01/2017	Barren grounds	Horizontal	30250	10	Tetrapygus niger	Scartichthys sp.	23.5	1	40
CH	19-20/01/2017	Barren grounds	Horizontal	30250	10	Tetrapygus niger	Scartichthys sp.	24	3	40
CH	19-20/01/2017	Barren grounds	Horizontal	30250	10	Tetrapygus niger	Scartichthys sp.	24.5	4	40
CH	19-20/01/2017	Barren grounds	Horizontal	30250	10	Tetrapygus niger	Scartichthys sp.	25	2	40
CH	19-20/01/2017	Barren grounds	Horizontal	30250	10	Tetrapygus niger	Scartichthys sp.	25.5	4	40
CH	19-20/01/2017	Barren grounds	Horizontal	30250	10	Tetrapygus niger	Scartichthys sp.	26	1	40
CH	19-20/01/2017	Barren grounds	Horizontal	30250	10	Tetrapygus niger	Scartichthys sp.	26.5	3	40
CH	19-20/01/2017	Barren grounds	Horizontal	30250	10	Tetrapygus niger	Scartichthys sp.	27	5	40
CH	19-20/01/2017	Barren grounds	Horizontal	30250	10	Tetrapygus niger	Scartichthys sp.	27.5	5	40
CH	19-20/01/2017	Barren grounds	Horizontal	30250	10	Tetrapygus niger	Scartichthys sp.	28	2	40
CH	19-20/01/2017	Barren grounds	Horizontal	30250	10	Tetrapygus niger	Scartichthys sp.	29.5	2	40
CH	19-20/01/2017	Barren grounds	Horizontal	30250	10	Tetrapygus niger	Scartichthys sp.	30	2	40
CH	19-20/01/2017	Barren grounds	Horizontal	30250	10	Tetrapygus niger	Scartichthys sp.	30.5	2	40
CH	19-20/01/2017	Barren grounds	Horizontal	30250	10	Tetrapygus niger	Scartichthys sp.	31	3	40
CH	19-20/01/2017	Barren grounds	Horizontal	30250	10	Tetrapygus niger	Scartichthys sp.	31.5	2	40
CH	19-20/01/2017	Barren grounds	Horizontal	30250	10	Tetrapygus niger	Scartichthys sp.	32	2	40
CH	19-20/01/2017	Barren grounds	Horizontal	30250	10	Tetrapygus niger	Scartichthys sp.	32.5	3	40
CH	19-20/01/2017	Barren grounds	Horizontal	30250	10	Tetrapygus niger	Scartichthys sp.	33	4	40
CH	19-20/01/2017	Barren grounds	Horizontal	30250	10	Tetrapygus niger	Scartichthys sp.	33.5	3	40
CH	19-20/01/2017	Barren grounds	Horizontal	30250	10	Tetrapygus niger	Scartichthys sp.	34	2	40
CH	19-20/01/2017	Barren grounds	Horizontal	30250	10	Tetrapygus niger	Scartichthys sp.	34.5	4	40
CH	19-20/01/2017	Barren grounds	Horizontal	30250	10	Tetrapygus niger	Scartichthys sp.	35	3	40
CH	19-20/01/2017	Barren grounds	Horizontal	30250	10	Tetrapygus niger	Scartichthys sp.	35.5	4	40
CH	19-20/01/2017	Barren grounds	Horizontal	30250	10	Tetrapygus niger	Scartichthys sp.	36	2	40
CH	19-20/01/2017	Barren grounds	Horizontal	30250	10	Tetrapygus niger	Scartichthys sp.	36.5	4	40
CH	19-20/01/2017	Barren grounds	Horizontal	30250	10	Tetrapygus niger	Scartichthys sp.	37.5	1	40
CH	19-20/01/2017	Barren grounds	Horizontal	30250	10	Tetrapygus niger	Scartichthys sp.	38	1	40
CH	19-20/01/2017	Barren grounds	Horizontal	30250	10	Tetrapygus niger	Scartichthys sp.	38.5	2	40
CH	19-20/01/2017	Barren grounds	Horizontal	30250	10	Tetrapygus niger	Scartichthys sp.	39	1	40
CH	19-20/01/2017	Barren grounds	Horizontal	30250	10	Tetrapygus niger	Scartichthys sp.	39.5	2	40
CH	19-20/01/2017	Barren grounds	Horizontal	30250	10	Tetrapygus niger	Pinguipes chilensis	0.5	1	40
CH	19-20/01/2017	Barren grounds	Horizontal	30250	10	Tetrapygus niger	Pinguipes chilensis	23	1	40
CH	19-20/01/2017	Barren grounds	Horizontal	30250	10	Tetrapygus niger	Cheilodactylus variegatus	1	1	40
CH	19-20/01/2017	Barren grounds	Horizontal	30250	10	Tetrapygus niger	Cheilodactylus variegatus	1.5	1	40
CH	19-20/01/2017	Barren grounds	Horizontal	30250	10	Tetrapygus niger	Cheilodactylus variegatus	12	1	40
CH	19-20/01/2017	Barren grounds	Horizontal	30250	10	Tetrapygus niger	Cheilodactylus variegatus	17	1	40
CH	19-20/01/2017	Barren grounds	Horizontal	30250	10	Tetrapygus niger	Cheilodactylus variegatus	33	1	40
CH	19-20/01/2017	Barren grounds	Horizontal	30250	10	Tetrapygus niger	Cheilodactylus variegatus	34	1	40
CH	19-20/01/2017	Barren grounds	Horizontal	30250	10	Tetrapygus niger	Hemilutjanus macrophthalmos	0.5	1	40
GU	29-30/09/2016	Barren grounds	Vertical	8000	1	Petrolisthes laevigatus	Scartichthys sp.	3	1	40
GU	29-30/09/2016	Barren grounds	Vertical	8000	1	Petrolisthes laevigatus	Scartichthys sp.	3.5	1	40
GU	29-30/09/2016	Barren grounds	Vertical	8000	1	Petrolisthes laevigatus	Scartichthys sp.	4.5	1	40
GU	29-30/09/2016	Barren grounds	Vertical	8000	1	Petrolisthes laevigatus	Scartichthys sp.	5	1	40
GU	29-30/09/2016	Barren grounds	Vertical	8000	1	Petrolisthes laevigatus	Scartichthys sp.	5.5	1	40
GU	29-30/09/2016	Barren grounds	Vertical	8000	1	Petrolisthes laevigatus	Scartichthys sp.	6	1	40
GU	29-30/09/2016	Barren grounds	Vertical	8000	1	Petrolisthes laevigatus	Scartichthys sp.	6.5	2	40
GU	29-30/09/2016	Barren grounds	Vertical	8000	1	Petrolisthes laevigatus	Scartichthys sp.	7.5	2	40
GU	29-30/09/2016	Barren grounds	Vertical	8000	1	Petrolisthes laevigatus	Scartichthys sp.	8	1	40
GU	29-30/09/2016	Barren grounds	Vertical	8000	1	Petrolisthes laevigatus	Scartichthys sp.	8.5	2	40
GU	29-30/09/2016	Barren grounds	Vertical	8000	1	Petrolisthes laevigatus	Scartichthys sp.	9	1	40
GU	29-30/09/2016	Barren grounds	Vertical	8000	1	Petrolisthes laevigatus	Scartichthys sp.	9.5	1	40
GU	29-30/09/2016	Barren grounds	Vertical	8000	1	Petrolisthes laevigatus	Scartichthys sp.	10.5	2	40
GU	29-30/09/2016	Barren grounds	Vertical	8000	1	Petrolisthes laevigatus	Scartichthys sp.	11	2	40
GU	29-30/09/2016	Barren grounds	Vertical	8000	1	Petrolisthes laevigatus	Scartichthys sp.	11.5	1	40
GU	29-30/09/2016	Barren grounds	Vertical	8000	1	Petrolisthes laevigatus	Scartichthys sp.	12	2	40
GU	29-30/09/2016	Barren grounds	Vertical	8000	1	Petrolisthes laevigatus	Scartichthys sp.	12.5	1	40
GU	29-30/09/2016	Barren grounds	Vertical	8000	1	Petrolisthes laevigatus	Scartichthys sp.	13.5	3	40
GU	29-30/09/2016	Barren grounds	Vertical	8000	1	Petrolisthes laevigatus	Scartichthys sp.	14	3	40
GU	29-30/09/2016	Barren grounds	Vertical	8000	1	Petrolisthes laevigatus	Scartichthys sp.	14.5	1	40
GU	29-30/09/2016	Barren grounds	Vertical	8000	1	Petrolisthes laevigatus	Scartichthys sp.	15.5	2	40
GU	29-30/09/2016	Barren grounds	Vertical	8000	1	Petrolisthes laevigatus	Scartichthys sp.	16.5	1	40
GU	29-30/09/2016	Barren grounds	Vertical	8000	1	Petrolisthes laevigatus	Scartichthys sp.	17.5	2	40
GU	29-30/09/2016	Barren grounds	Vertical	8000	1	Petrolisthes laevigatus	Scartichthys sp.	18	2	40
GU	29-30/09/2016	Barren grounds	Vertical	8000	1	Petrolisthes laevigatus	Scartichthys sp.	18.5	2	40
GU	29-30/09/2016	Barren grounds	Vertical	8000	1	Petrolisthes laevigatus	Scartichthys sp.	19	2	40
GU	29-30/09/2016	Barren grounds	Vertical	8000	1	Petrolisthes laevigatus	Scartichthys sp.	19.5	2	40
GU	29-30/09/2016	Barren grounds	Vertical	8000	1	Petrolisthes laevigatus	Scartichthys sp.	20	3	40
GU	29-30/09/2016	Barren grounds	Vertical	8000	1	Petrolisthes laevigatus	Scartichthys sp.	20.5	1	40
GU	29-30/09/2016	Barren grounds	Vertical	8000	1	Petrolisthes laevigatus	Scartichthys sp.	22	1	40
GU	29-30/09/2016	Barren grounds	Vertical	8000	1	Petrolisthes laevigatus	Scartichthys sp.	22.5	1	40
GU	29-30/09/2016	Barren grounds	Vertical	8000	1	Petrolisthes laevigatus	Scartichthys sp.	23	2	40
GU	29-30/09/2016	Barren grounds	Vertical	8000	1	Petrolisthes laevigatus	Scartichthys sp.	23.5	2	40
GU	29-30/09/2016	Barren grounds	Vertical	8000	1	Petrolisthes laevigatus	Scartichthys sp.	24	1	40
GU	29-30/09/2016	Barren grounds	Vertical	8000	1	Petrolisthes laevigatus	Scartichthys sp.	24.5	1	40
GU	29-30/09/2016	Barren grounds	Vertical	8000	1	Petrolisthes laevigatus	Scartichthys sp.	25	3	40
GU	29-30/09/2016	Barren grounds	Vertical	8000	1	Petrolisthes laevigatus	Scartichthys sp.	25.5	1	40
GU	29-30/09/2016	Barren grounds	Vertical	8000	1	Petrolisthes laevigatus	Scartichthys sp.	26	1	40
GU	29-30/09/2016	Barren grounds	Vertical	8000	1	Petrolisthes laevigatus	Scartichthys sp.	26.5	2	40
GU	29-30/09/2016	Barren grounds	Vertical	8000	1	Petrolisthes laevigatus	Scartichthys sp.	27	3	40
GU	29-30/09/2016	Barren grounds	Vertical	8000	1	Petrolisthes laevigatus	Scartichthys sp.	27.5	1	40
GU	29-30/09/2016	Barren grounds	Vertical	8000	1	Petrolisthes laevigatus	Scartichthys sp.	28	2	40
GU	29-30/09/2016	Barren grounds	Vertical	8000	1	Petrolisthes laevigatus	Scartichthys sp.	28.5	1	40
GU	29-30/09/2016	Barren grounds	Vertical	8000	1	Petrolisthes laevigatus	Scartichthys sp.	29	1	40
GU	29-30/09/2016	Barren grounds	Vertical	8000	1	Petrolisthes laevigatus	Scartichthys sp.	29.5	2	40
GU	29-30/09/2016	Barren grounds	Vertical	8000	1	Petrolisthes laevigatus	Scartichthys sp.	30	1	40
GU	29-30/09/2016	Barren grounds	Vertical	8000	1	Petrolisthes laevigatus	Scartichthys sp.	30.5	1	40
GU	29-30/09/2016	Barren grounds	Vertical	8000	1	Petrolisthes laevigatus	Scartichthys sp.	31	2	40
GU	29-30/09/2016	Barren grounds	Vertical	8000	1	Petrolisthes laevigatus	Scartichthys sp.	31.5	3	40
GU	29-30/09/2016	Barren grounds	Vertical	8000	1	Petrolisthes laevigatus	Scartichthys sp.	32	2	40
GU	29-30/09/2016	Barren grounds	Vertical	8000	1	Petrolisthes laevigatus	Scartichthys sp.	32.5	3	40
GU	29-30/09/2016	Barren grounds	Vertical	8000	1	Petrolisthes laevigatus	Scartichthys sp.	33	1	40
GU	29-30/09/2016	Barren grounds	Vertical	8000	1	Petrolisthes laevigatus	Scartichthys sp.	34	2	40
GU	29-30/09/2016	Barren grounds	Vertical	8000	1	Petrolisthes laevigatus	Scartichthys sp.	34.5	1	40
GU	29-30/09/2016	Barren grounds	Vertical	8000	1	Petrolisthes laevigatus	Scartichthys sp.	35.5	1	40
GU	29-30/09/2016	Barren grounds	Vertical	8000	1	Petrolisthes laevigatus	Scartichthys sp.	36.5	1	40
GU	29-30/09/2016	Barren grounds	Vertical	8000	1	Petrolisthes laevigatus	Scartichthys sp.	37	1	40
GU	29-30/09/2016	Barren grounds	Vertical	8000	1	Petrolisthes laevigatus	Scartichthys sp.	37.5	1	40
GU	29-30/09/2016	Barren grounds	Vertical	8000	1	Petrolisthes laevigatus	Scartichthys sp.	38	1	40
GU	29-30/09/2016	Barren grounds	Vertical	8000	1	Petrolisthes laevigatus	Scartichthys sp.	38.5	1	40
GU	29-30/09/2016	Barren grounds	Vertical	8000	1	Petrolisthes laevigatus	Scartichthys sp.	39	1	40
GU	29-30/09/2016	Barren grounds	Vertical	8000	1	Petrolisthes laevigatus	Scartichthys sp.	39.5	1	40
GU	29-30/09/2016	Barren grounds	Vertical	8000	1	Petrolisthes laevigatus	Scartichthys sp.	40	2	40
GU	29-30/09/2016	Barren grounds	Vertical	8000	1	Petrolisthes laevigatus	Pinguipes chilensis	5.5	1	40
GU	29-30/09/2016	Barren grounds	Vertical	8000	1	Petrolisthes laevigatus	Pinguipes chilensis	20.5	1	40
GU	29-30/09/2016	Barren grounds	Vertical	5600	2	Petrolisthes laevigatus	Scartichthys sp.	6.5	1	40
GU	29-30/09/2016	Barren grounds	Vertical	5600	2	Petrolisthes laevigatus	Scartichthys sp.	7	1	40
GU	29-30/09/2016	Barren grounds	Vertical	5600	2	Petrolisthes laevigatus	Scartichthys sp.	8	1	40
GU	29-30/09/2016	Barren grounds	Vertical	5600	2	Petrolisthes laevigatus	Scartichthys sp.	14	1	40
GU	29-30/09/2016	Barren grounds	Vertical	5600	2	Petrolisthes laevigatus	Scartichthys sp.	18.5	1	40
GU	29-30/09/2016	Barren grounds	Vertical	5600	2	Petrolisthes laevigatus	Scartichthys sp.	20.5	1	40
GU	29-30/09/2016	Barren grounds	Vertical	5600	2	Petrolisthes laevigatus	Scartichthys sp.	22.5	1	40
GU	29-30/09/2016	Barren grounds	Vertical	5600	2	Petrolisthes laevigatus	Scartichthys sp.	32	1	40
GU	29-30/09/2016	Barren grounds	Vertical	5600	2	Petrolisthes laevigatus	Scartichthys sp.	36.5	1	40
GU	29-30/09/2016	Barren grounds	Vertical	5600	2	Petrolisthes laevigatus	Pinguipes chilensis	2.5	1	40
GU	29-30/09/2016	Barren grounds	Vertical	5600	2	Petrolisthes laevigatus	Pinguipes chilensis	35	1	40
GU	29-30/09/2016	Barren grounds	Vertical	5600	2	Petrolisthes laevigatus	Cheilodactylus variegatus	23	1	40
GU	29-30/09/2016	Barren grounds	Vertical	5600	2	Petrolisthes laevigatus	Chromis crusma	11	1	40
GU	29-30/09/2016	Barren grounds	Vertical	5890	4	Tetrapygus niger	Scartichthys sp.	7.5	1	40
GU	29-30/09/2016	Barren grounds	Vertical	5890	4	Tetrapygus niger	Scartichthys sp.	8.5	1	40
GU	29-30/09/2016	Barren grounds	Vertical	5890	4	Tetrapygus niger	Scartichthys sp.	9	1	40
GU	29-30/09/2016	Barren grounds	Vertical	5890	4	Tetrapygus niger	Scartichthys sp.	9.5	1	40
GU	29-30/09/2016	Barren grounds	Vertical	5890	4	Tetrapygus niger	Scartichthys sp.	13	2	40
GU	29-30/09/2016	Barren grounds	Vertical	5890	4	Tetrapygus niger	Scartichthys sp.	18	1	40
GU	29-30/09/2016	Barren grounds	Vertical	5890	4	Tetrapygus niger	Scartichthys sp.	25.5	1	40
GU	29-30/09/2016	Barren grounds	Vertical	5890	4	Tetrapygus niger	Scartichthys sp.	27.5	1	40
GU	29-30/09/2016	Barren grounds	Vertical	5890	4	Tetrapygus niger	Scartichthys sp.	29	1	40
GU	29-30/09/2016	Barren grounds	Vertical	5890	4	Tetrapygus niger	Scartichthys sp.	29.5	1	40
GU	29-30/09/2016	Barren grounds	Vertical	5890	4	Tetrapygus niger	Scartichthys sp.	30	1	40
GU	29-30/09/2016	Barren grounds	Vertical	5890	4	Tetrapygus niger	Scartichthys sp.	31	1	40
GU	29-30/09/2016	Barren grounds	Vertical	5890	4	Tetrapygus niger	Scartichthys sp.	31.5	1	40
GU	29-30/09/2016	Barren grounds	Vertical	5890	4	Tetrapygus niger	Scartichthys sp.	34	1	40
GU	29-30/09/2016	Barren grounds	Vertical	5890	4	Tetrapygus niger	Scartichthys sp.	34.5	1	40
GU	29-30/09/2016	Barren grounds	Vertical	5890	4	Tetrapygus niger	Scartichthys sp.	35	1	40
GU	29-30/09/2016	Barren grounds	Vertical	5890	4	Tetrapygus niger	Scartichthys sp.	35.5	1	40
GU	29-30/09/2016	Barren grounds	Vertical	5890	4	Tetrapygus niger	Scartichthys sp.	36.5	1	40
GU	29-30/09/2016	Barren grounds	Vertical	5890	4	Tetrapygus niger	Scartichthys sp.	38	1	40
GU	29-30/09/2016	Barren grounds	Vertical	5890	4	Tetrapygus niger	Scartichthys sp.	39	2	40
GU	29-30/09/2016	Barren grounds	Vertical	5890	4	Tetrapygus niger	Scartichthys sp.	40	1	40
GU	29-30/09/2016	Barren grounds	Vertical	5890	4	Tetrapygus niger	Chromis crusma	2	1	40
GU	29-30/09/2016	Barren grounds	Vertical	5890	4	Tetrapygus niger	Chromis crusma	2.5	1	40
GU	29-30/09/2016	Barren grounds	Vertical	5890	4	Tetrapygus niger	Chromis crusma	4	1	40
GU	29-30/09/2016	Barren grounds	Vertical	5890	4	Tetrapygus niger	Chromis crusma	4.5	1	40
GU	29-30/09/2016	Barren grounds	Vertical	5890	4	Tetrapygus niger	Chromis crusma	5.5	1	40
GU	29-30/09/2016	Barren grounds	Vertical	5890	4	Tetrapygus niger	Chromis crusma	7	2	40
GU	29-30/09/2016	Barren grounds	Vertical	5890	4	Tetrapygus niger	Chromis crusma	7.5	2	40
GU	29-30/09/2016	Barren grounds	Vertical	5890	4	Tetrapygus niger	Chromis crusma	8	2	40
GU	29-30/09/2016	Barren grounds	Vertical	5890	4	Tetrapygus niger	Chromis crusma	8.5	1	40
GU	29-30/09/2016	Barren grounds	Vertical	5890	4	Tetrapygus niger	Chromis crusma	9	1	40
GU	29-30/09/2016	Barren grounds	Vertical	5890	4	Tetrapygus niger	Chromis crusma	9.5	1	40
GU	29-30/09/2016	Barren grounds	Vertical	5890	4	Tetrapygus niger	Chromis crusma	10	1	40
GU	29-30/09/2016	Barren grounds	Vertical	5890	4	Tetrapygus niger	Chromis crusma	10.5	4	40
GU	29-30/09/2016	Barren grounds	Vertical	5890	4	Tetrapygus niger	Chromis crusma	11	1	40
GU	29-30/09/2016	Barren grounds	Vertical	5890	4	Tetrapygus niger	Chromis crusma	11.5	1	40
GU	29-30/09/2016	Barren grounds	Vertical	5890	4	Tetrapygus niger	Chromis crusma	16	1	40
GU	29-30/09/2016	Barren grounds	Vertical	5890	4	Tetrapygus niger	Chromis crusma	17	1	40
GU	29-30/09/2016	Barren grounds	Vertical	5890	4	Tetrapygus niger	Chromis crusma	17.5	1	40
GU	29-30/09/2016	Barren grounds	Vertical	5890	4	Tetrapygus niger	Chromis crusma	18	1	40
GU	29-30/09/2016	Barren grounds	Vertical	5890	4	Tetrapygus niger	Chromis crusma	20	1	40
GU	29-30/09/2016	Barren grounds	Vertical	5890	4	Tetrapygus niger	Chromis crusma	22	4	40
GU	29-30/09/2016	Barren grounds	Vertical	5890	4	Tetrapygus niger	Chromis crusma	22.5	4	40
GU	29-30/09/2016	Barren grounds	Vertical	5890	4	Tetrapygus niger	Chromis crusma	23	3	40
GU	29-30/09/2016	Barren grounds	Vertical	5890	4	Tetrapygus niger	Chromis crusma	24	1	40
GU	29-30/09/2016	Barren grounds	Vertical	5890	4	Tetrapygus niger	Chromis crusma	24.5	6	40
GU	29-30/09/2016	Barren grounds	Vertical	5890	4	Tetrapygus niger	Chromis crusma	25	2	40
GU	29-30/09/2016	Barren grounds	Vertical	5890	4	Tetrapygus niger	Chromis crusma	25.5	2	40
GU	29-30/09/2016	Barren grounds	Vertical	5890	4	Tetrapygus niger	Chromis crusma	26	3	40
GU	29-30/09/2016	Barren grounds	Vertical	5890	4	Tetrapygus niger	Chromis crusma	26.5	2	40
GU	29-30/09/2016	Barren grounds	Vertical	5890	4	Tetrapygus niger	Chromis crusma	27.5	2	40
GU	29-30/09/2016	Barren grounds	Vertical	5890	4	Tetrapygus niger	Chromis crusma	28	3	40
GU	29-30/09/2016	Barren grounds	Vertical	5890	4	Tetrapygus niger	Chromis crusma	28.5	2	40
GU	29-30/09/2016	Barren grounds	Vertical	5890	4	Tetrapygus niger	Chromis crusma	29	1	40
GU	29-30/09/2016	Barren grounds	Vertical	5890	4	Tetrapygus niger	Chromis crusma	29.5	1	40
GU	29-30/09/2016	Barren grounds	Vertical	5890	4	Tetrapygus niger	Chromis crusma	30	1	40
GU	29-30/09/2016	Barren grounds	Vertical	5890	4	Tetrapygus niger	Chromis crusma	30.5	3	40
GU	29-30/09/2016	Barren grounds	Vertical	5890	4	Tetrapygus niger	Chromis crusma	31	2	40
GU	29-30/09/2016	Barren grounds	Vertical	5890	4	Tetrapygus niger	Chromis crusma	31.5	4	40
GU	29-30/09/2016	Barren grounds	Vertical	5890	4	Tetrapygus niger	Chromis crusma	32	4	40
GU	29-30/09/2016	Barren grounds	Vertical	5890	4	Tetrapygus niger	Chromis crusma	33	1	40
GU	29-30/09/2016	Barren grounds	Vertical	5890	4	Tetrapygus niger	Chromis crusma	33.5	1	40
GU	29-30/09/2016	Barren grounds	Vertical	5890	4	Tetrapygus niger	Chromis crusma	35	1	40
GU	29-30/09/2016	Barren grounds	Vertical	5890	4	Tetrapygus niger	Chromis crusma	38.5	1	40
GU	29-30/09/2016	Barren grounds	Horizontal	47314	7	Tetrapygus niger	Scartichthys sp.	15.5	1	40
GU	29-30/09/2016	Barren grounds	Horizontal	47314	7	Tetrapygus niger	Scartichthys sp.	18.5	1	40
GU	29-30/09/2016	Barren grounds	Horizontal	47314	7	Tetrapygus niger	Scartichthys sp.	19	1	40
GU	29-30/09/2016	Barren grounds	Horizontal	47314	7	Tetrapygus niger	Scartichthys sp.	19.5	1	40
GU	29-30/09/2016	Barren grounds	Horizontal	47314	7	Tetrapygus niger	Scartichthys sp.	20	1	40
GU	29-30/09/2016	Barren grounds	Horizontal	47314	7	Tetrapygus niger	Scartichthys sp.	21	1	40
GU	29-30/09/2016	Barren grounds	Horizontal	47314	7	Tetrapygus niger	Scartichthys sp.	29.5	2	40
GU	29-30/09/2016	Barren grounds	Horizontal	47314	7	Tetrapygus niger	Scartichthys sp.	30	1	40
GU	29-30/09/2016	Barren grounds	Horizontal	47314	7	Tetrapygus niger	Scartichthys sp.	30.5	1	40
GU	29-30/09/2016	Barren grounds	Horizontal	47314	7	Tetrapygus niger	Pinguipes chilensis	2	2	40
GU	29-30/09/2016	Barren grounds	Horizontal	47314	7	Tetrapygus niger	Pinguipes chilensis	5	1	40
GU	29-30/09/2016	Barren grounds	Horizontal	47314	7	Tetrapygus niger	Pinguipes chilensis	8	1	40
GU	29-30/09/2016	Barren grounds	Horizontal	47314	7	Tetrapygus niger	Pinguipes chilensis	8.5	1	40
GU	29-30/09/2016	Barren grounds	Horizontal	47314	7	Tetrapygus niger	Pinguipes chilensis	9	1	40
GU	29-30/09/2016	Barren grounds	Horizontal	47314	7	Tetrapygus niger	Pinguipes chilensis	9.5	2	40
GU	29-30/09/2016	Barren grounds	Horizontal	47314	7	Tetrapygus niger	Pinguipes chilensis	11	2	40
GU	29-30/09/2016	Barren grounds	Horizontal	47314	7	Tetrapygus niger	Pinguipes chilensis	11.5	1	40
GU	29-30/09/2016	Barren grounds	Horizontal	47314	7	Tetrapygus niger	Pinguipes chilensis	12.5	1	40
GU	29-30/09/2016	Barren grounds	Horizontal	47314	7	Tetrapygus niger	Pinguipes chilensis	13.5	1	40
GU	29-30/09/2016	Barren grounds	Horizontal	47314	7	Tetrapygus niger	Pinguipes chilensis	14	1	40
GU	29-30/09/2016	Barren grounds	Horizontal	47314	7	Tetrapygus niger	Pinguipes chilensis	14.5	2	40
GU	29-30/09/2016	Barren grounds	Horizontal	47314	7	Tetrapygus niger	Pinguipes chilensis	15.5	2	40
GU	29-30/09/2016	Barren grounds	Horizontal	47314	7	Tetrapygus niger	Pinguipes chilensis	16.5	1	40
GU	29-30/09/2016	Barren grounds	Horizontal	47314	7	Tetrapygus niger	Pinguipes chilensis	17.5	3	40
GU	29-30/09/2016	Barren grounds	Horizontal	47314	7	Tetrapygus niger	Pinguipes chilensis	18	1	40
GU	29-30/09/2016	Barren grounds	Horizontal	47314	7	Tetrapygus niger	Pinguipes chilensis	18.5	1	40
GU	29-30/09/2016	Barren grounds	Horizontal	47314	7	Tetrapygus niger	Pinguipes chilensis	20.5	1	40
GU	29-30/09/2016	Barren grounds	Horizontal	47314	7	Tetrapygus niger	Pinguipes chilensis	21	2	40
GU	29-30/09/2016	Barren grounds	Horizontal	47314	7	Tetrapygus niger	Pinguipes chilensis	26	1	40
GU	29-30/09/2016	Barren grounds	Horizontal	47314	7	Tetrapygus niger	Pinguipes chilensis	29	1	40
GU	29-30/09/2016	Barren grounds	Horizontal	47314	7	Tetrapygus niger	Pinguipes chilensis	30.5	1	40
GU	29-30/09/2016	Barren grounds	Horizontal	47314	7	Tetrapygus niger	Pinguipes chilensis	33.5	1	40
GU	29-30/09/2016	Barren grounds	Horizontal	47314	7	Tetrapygus niger	Pinguipes chilensis	34.5	2	40
GU	29-30/09/2016	Barren grounds	Horizontal	47314	7	Tetrapygus niger	Pinguipes chilensis	36.5	1	40
GU	29-30/09/2016	Barren grounds	Horizontal	47314	7	Tetrapygus niger	Pinguipes chilensis	39.5	1	40
GU	29-30/09/2016	Barren grounds	Horizontal	47314	7	Tetrapygus niger	Pinguipes chilensis	40	2	40
GU	29-30/09/2016	Barren grounds	Horizontal	47314	7	Tetrapygus niger	Cheilodactylus variegatus	3.5	1	40
GU	29-30/09/2016	Barren grounds	Horizontal	47314	7	Tetrapygus niger	Cheilodactylus variegatus	4.5	1	40
GU	29-30/09/2016	Barren grounds	Horizontal	47314	7	Tetrapygus niger	Cheilodactylus variegatus	10.5	1	40
GU	29-30/09/2016	Barren grounds	Horizontal	47314	7	Tetrapygus niger	Cheilodactylus variegatus	18.5	1	40
GU	29-30/09/2016	Barren grounds	Horizontal	47314	7	Tetrapygus niger	Cheilodactylus variegatus	30.5	1	40
GU	29-30/09/2016	Barren grounds	Horizontal	47314	7	Tetrapygus niger	Cheilodactylus variegatus	35.5	1	40
GU	29-30/09/2016	Barren grounds	Horizontal	47314	7	Tetrapygus niger	Chromis crusma	2	2	40
GU	29-30/09/2016	Barren grounds	Horizontal	47314	7	Tetrapygus niger	Chromis crusma	3.5	2	40
GU	29-30/09/2016	Barren grounds	Horizontal	47314	7	Tetrapygus niger	Chromis crusma	7	1	40
GU	29-30/09/2016	Barren grounds	Horizontal	47314	7	Tetrapygus niger	Chromis crusma	13	1	40
GU	29-30/09/2016	Barren grounds	Horizontal	47314	7	Tetrapygus niger	Chromis crusma	15	2	40
GU	29-30/09/2016	Barren grounds	Horizontal	26816	8	Tetrapygus niger	Scartichthys sp.	5	1	40
GU	29-30/09/2016	Barren grounds	Horizontal	26816	8	Tetrapygus niger	Scartichthys sp.	11.5	1	40
GU	29-30/09/2016	Barren grounds	Horizontal	26816	8	Tetrapygus niger	Scartichthys sp.	12	1	40
GU	29-30/09/2016	Barren grounds	Horizontal	26816	8	Tetrapygus niger	Scartichthys sp.	12.5	1	40
GU	29-30/09/2016	Barren grounds	Horizontal	26816	8	Tetrapygus niger	Scartichthys sp.	13	1	40
GU	29-30/09/2016	Barren grounds	Horizontal	26816	8	Tetrapygus niger	Scartichthys sp.	13.5	1	40
GU	29-30/09/2016	Barren grounds	Horizontal	26816	8	Tetrapygus niger	Scartichthys sp.	14	1	40
GU	29-30/09/2016	Barren grounds	Horizontal	26816	8	Tetrapygus niger	Scartichthys sp.	14.5	1	40
GU	29-30/09/2016	Barren grounds	Horizontal	26816	8	Tetrapygus niger	Scartichthys sp.	15	2	40
GU	29-30/09/2016	Barren grounds	Horizontal	26816	8	Tetrapygus niger	Scartichthys sp.	15.5	2	40
GU	29-30/09/2016	Barren grounds	Horizontal	26816	8	Tetrapygus niger	Scartichthys sp.	16	2	40
GU	29-30/09/2016	Barren grounds	Horizontal	26816	8	Tetrapygus niger	Scartichthys sp.	16.5	1	40
GU	29-30/09/2016	Barren grounds	Horizontal	26816	8	Tetrapygus niger	Scartichthys sp.	17.5	1	40
GU	29-30/09/2016	Barren grounds	Horizontal	26816	8	Tetrapygus niger	Scartichthys sp.	18	1	40
GU	29-30/09/2016	Barren grounds	Horizontal	26816	8	Tetrapygus niger	Scartichthys sp.	20	2	40
GU	29-30/09/2016	Barren grounds	Horizontal	26816	8	Tetrapygus niger	Scartichthys sp.	20.5	2	40
GU	29-30/09/2016	Barren grounds	Horizontal	26816	8	Tetrapygus niger	Scartichthys sp.	21.5	2	40
GU	29-30/09/2016	Barren grounds	Horizontal	26816	8	Tetrapygus niger	Scartichthys sp.	22	1	40
GU	29-30/09/2016	Barren grounds	Horizontal	26816	8	Tetrapygus niger	Scartichthys sp.	22.5	1	40
GU	29-30/09/2016	Barren grounds	Horizontal	26816	8	Tetrapygus niger	Scartichthys sp.	23	1	40
GU	29-30/09/2016	Barren grounds	Horizontal	26816	8	Tetrapygus niger	Scartichthys sp.	23.5	2	40
GU	29-30/09/2016	Barren grounds	Horizontal	26816	8	Tetrapygus niger	Scartichthys sp.	24	1	40
GU	29-30/09/2016	Barren grounds	Horizontal	26816	8	Tetrapygus niger	Scartichthys sp.	25	1	40
GU	29-30/09/2016	Barren grounds	Horizontal	26816	8	Tetrapygus niger	Scartichthys sp.	26	2	40
GU	29-30/09/2016	Barren grounds	Horizontal	26816	8	Tetrapygus niger	Scartichthys sp.	28.5	1	40
GU	29-30/09/2016	Barren grounds	Horizontal	26816	8	Tetrapygus niger	Scartichthys sp.	29	1	40
GU	29-30/09/2016	Barren grounds	Horizontal	26816	8	Tetrapygus niger	Scartichthys sp.	29.5	1	40
GU	29-30/09/2016	Barren grounds	Horizontal	26816	8	Tetrapygus niger	Scartichthys sp.	30	1	40
GU	29-30/09/2016	Barren grounds	Horizontal	26816	8	Tetrapygus niger	Scartichthys sp.	31	1	40
GU	29-30/09/2016	Barren grounds	Horizontal	26816	8	Tetrapygus niger	Scartichthys sp.	31.5	1	40
GU	29-30/09/2016	Barren grounds	Horizontal	26816	8	Tetrapygus niger	Scartichthys sp.	34.5	1	40
GU	29-30/09/2016	Barren grounds	Horizontal	26816	8	Tetrapygus niger	Scartichthys sp.	35.5	1	40
GU	29-30/09/2016	Barren grounds	Horizontal	26816	8	Tetrapygus niger	Scartichthys sp.	36	1	40
GU	29-30/09/2016	Barren grounds	Horizontal	26816	8	Tetrapygus niger	Scartichthys sp.	36.5	1	40
GU	29-30/09/2016	Barren grounds	Horizontal	26816	8	Tetrapygus niger	Scartichthys sp.	39	1	40
GU	29-30/09/2016	Barren grounds	Horizontal	26816	8	Tetrapygus niger	Scartichthys sp.	40	1	40
GU	29-30/09/2016	Barren grounds	Horizontal	26816	8	Tetrapygus niger	Cheilodactylus variegatus	4.5	1	40
GU	29-30/09/2016	Barren grounds	Horizontal	22600	10	Petrolisthes laevigatus	Scartichthys sp.	22.5	1	40
GU	29-30/09/2016	Barren grounds	Horizontal	22600	10	Petrolisthes laevigatus	Scartichthys sp.	27.5	1	40
GU	29-30/09/2016	Barren grounds	Horizontal	22600	10	Petrolisthes laevigatus	Scartichthys sp.	34.5	1	40
GU	29-30/09/2016	Barren grounds	Horizontal	22600	10	Petrolisthes laevigatus	Scartichthys sp.	39.5	1	40
GU	29-30/09/2016	Barren grounds	Horizontal	22600	10	Petrolisthes laevigatus	Scartichthys sp.	40	1	40
GU	29-30/09/2016	Barren grounds	Horizontal	22600	10	Petrolisthes laevigatus	Cheilodactylus variegatus	21	1	40
GU	29-30/09/2016	Barren grounds	Horizontal	22600	10	Petrolisthes laevigatus	Chromis crusma	20.5	1	40
GU	29-30/09/2016	Barren grounds	Horizontal	22600	10	Petrolisthes laevigatus	Chromis crusma	33	1	40
GU	27-28/10/2016	Barren grounds	Vertical	6430	1	Petrolisthes laevigatus	Scartichthys sp.	2	3	40
GU	27-28/10/2016	Barren grounds	Vertical	6430	1	Petrolisthes laevigatus	Scartichthys sp.	2.5	2	40
GU	27-28/10/2016	Barren grounds	Vertical	6430	1	Petrolisthes laevigatus	Scartichthys sp.	3	3	40
GU	27-28/10/2016	Barren grounds	Vertical	6430	1	Petrolisthes laevigatus	Scartichthys sp.	3.5	1	40
GU	27-28/10/2016	Barren grounds	Vertical	6430	1	Petrolisthes laevigatus	Scartichthys sp.	4	1	40
GU	27-28/10/2016	Barren grounds	Vertical	6430	1	Petrolisthes laevigatus	Scartichthys sp.	4.5	1	40
GU	27-28/10/2016	Barren grounds	Vertical	6430	1	Petrolisthes laevigatus	Scartichthys sp.	5	2	40
GU	27-28/10/2016	Barren grounds	Vertical	6430	1	Petrolisthes laevigatus	Scartichthys sp.	5.5	2	40
GU	27-28/10/2016	Barren grounds	Vertical	6430	1	Petrolisthes laevigatus	Scartichthys sp.	6	1	40
GU	27-28/10/2016	Barren grounds	Vertical	6430	1	Petrolisthes laevigatus	Scartichthys sp.	6.5	1	40
GU	27-28/10/2016	Barren grounds	Vertical	6430	1	Petrolisthes laevigatus	Scartichthys sp.	7.5	1	40
GU	27-28/10/2016	Barren grounds	Vertical	6430	1	Petrolisthes laevigatus	Scartichthys sp.	8	1	40
GU	27-28/10/2016	Barren grounds	Vertical	6430	1	Petrolisthes laevigatus	Scartichthys sp.	8.5	1	40
GU	27-28/10/2016	Barren grounds	Vertical	6430	1	Petrolisthes laevigatus	Scartichthys sp.	9	1	40
GU	27-28/10/2016	Barren grounds	Vertical	6430	1	Petrolisthes laevigatus	Scartichthys sp.	9.5	2	40
GU	27-28/10/2016	Barren grounds	Vertical	6430	1	Petrolisthes laevigatus	Scartichthys sp.	10	2	40
GU	27-28/10/2016	Barren grounds	Vertical	6430	1	Petrolisthes laevigatus	Scartichthys sp.	10.5	1	40
GU	27-28/10/2016	Barren grounds	Vertical	6430	1	Petrolisthes laevigatus	Scartichthys sp.	11	1	40
GU	27-28/10/2016	Barren grounds	Vertical	6430	1	Petrolisthes laevigatus	Scartichthys sp.	11.5	1	40
GU	27-28/10/2016	Barren grounds	Vertical	6430	1	Petrolisthes laevigatus	Scartichthys sp.	12	2	40
GU	27-28/10/2016	Barren grounds	Vertical	6430	1	Petrolisthes laevigatus	Scartichthys sp.	12.5	2	40
GU	27-28/10/2016	Barren grounds	Vertical	6430	1	Petrolisthes laevigatus	Scartichthys sp.	13	1	40
GU	27-28/10/2016	Barren grounds	Vertical	6430	1	Petrolisthes laevigatus	Scartichthys sp.	13.5	3	40
GU	27-28/10/2016	Barren grounds	Vertical	6430	1	Petrolisthes laevigatus	Scartichthys sp.	14	3	40
GU	27-28/10/2016	Barren grounds	Vertical	6430	1	Petrolisthes laevigatus	Scartichthys sp.	14.5	1	40
GU	27-28/10/2016	Barren grounds	Vertical	6430	1	Petrolisthes laevigatus	Scartichthys sp.	15	1	40
GU	27-28/10/2016	Barren grounds	Vertical	6430	1	Petrolisthes laevigatus	Scartichthys sp.	16	1	40
GU	27-28/10/2016	Barren grounds	Vertical	6430	1	Petrolisthes laevigatus	Scartichthys sp.	16.5	1	40
GU	27-28/10/2016	Barren grounds	Vertical	6430	1	Petrolisthes laevigatus	Scartichthys sp.	17	1	40
GU	27-28/10/2016	Barren grounds	Vertical	6430	1	Petrolisthes laevigatus	Scartichthys sp.	18	2	40
GU	27-28/10/2016	Barren grounds	Vertical	6430	1	Petrolisthes laevigatus	Scartichthys sp.	18.5	1	40
GU	27-28/10/2016	Barren grounds	Vertical	6430	1	Petrolisthes laevigatus	Scartichthys sp.	19	1	40
GU	27-28/10/2016	Barren grounds	Vertical	6430	1	Petrolisthes laevigatus	Scartichthys sp.	19.5	2	40
GU	27-28/10/2016	Barren grounds	Vertical	6430	1	Petrolisthes laevigatus	Scartichthys sp.	20	2	40
GU	27-28/10/2016	Barren grounds	Vertical	6430	1	Petrolisthes laevigatus	Scartichthys sp.	21.5	1	40
GU	27-28/10/2016	Barren grounds	Vertical	6430	1	Petrolisthes laevigatus	Scartichthys sp.	22.5	1	40
GU	27-28/10/2016	Barren grounds	Vertical	6430	1	Petrolisthes laevigatus	Scartichthys sp.	23	2	40
GU	27-28/10/2016	Barren grounds	Vertical	6430	1	Petrolisthes laevigatus	Scartichthys sp.	25.5	3	40
GU	27-28/10/2016	Barren grounds	Vertical	6430	1	Petrolisthes laevigatus	Scartichthys sp.	26	2	40
GU	27-28/10/2016	Barren grounds	Vertical	6430	1	Petrolisthes laevigatus	Scartichthys sp.	26.5	2	40
GU	27-28/10/2016	Barren grounds	Vertical	6430	1	Petrolisthes laevigatus	Scartichthys sp.	27	2	40
GU	27-28/10/2016	Barren grounds	Vertical	6430	1	Petrolisthes laevigatus	Scartichthys sp.	27.5	3	40
GU	27-28/10/2016	Barren grounds	Vertical	6430	1	Petrolisthes laevigatus	Scartichthys sp.	28	3	40
GU	27-28/10/2016	Barren grounds	Vertical	6430	1	Petrolisthes laevigatus	Scartichthys sp.	28.5	2	40
GU	27-28/10/2016	Barren grounds	Vertical	6430	1	Petrolisthes laevigatus	Scartichthys sp.	29	3	40
GU	27-28/10/2016	Barren grounds	Vertical	6430	1	Petrolisthes laevigatus	Scartichthys sp.	29.5	3	40
GU	27-28/10/2016	Barren grounds	Vertical	6430	1	Petrolisthes laevigatus	Scartichthys sp.	30	1	40
GU	27-28/10/2016	Barren grounds	Vertical	6430	1	Petrolisthes laevigatus	Scartichthys sp.	30.5	2	40
GU	27-28/10/2016	Barren grounds	Vertical	6430	1	Petrolisthes laevigatus	Scartichthys sp.	31	3	40
GU	27-28/10/2016	Barren grounds	Vertical	6430	1	Petrolisthes laevigatus	Scartichthys sp.	31.5	6	40
GU	27-28/10/2016	Barren grounds	Vertical	6430	1	Petrolisthes laevigatus	Scartichthys sp.	32	5	40
GU	27-28/10/2016	Barren grounds	Vertical	6430	1	Petrolisthes laevigatus	Scartichthys sp.	33	2	40
GU	27-28/10/2016	Barren grounds	Vertical	6430	1	Petrolisthes laevigatus	Scartichthys sp.	33.5	2	40
GU	27-28/10/2016	Barren grounds	Vertical	6430	1	Petrolisthes laevigatus	Scartichthys sp.	34	2	40
GU	27-28/10/2016	Barren grounds	Vertical	6430	1	Petrolisthes laevigatus	Scartichthys sp.	34.5	3	40
GU	27-28/10/2016	Barren grounds	Vertical	6430	1	Petrolisthes laevigatus	Scartichthys sp.	35	1	40
GU	27-28/10/2016	Barren grounds	Vertical	6430	1	Petrolisthes laevigatus	Scartichthys sp.	35.5	3	40
GU	27-28/10/2016	Barren grounds	Vertical	6430	1	Petrolisthes laevigatus	Scartichthys sp.	36	3	40
GU	27-28/10/2016	Barren grounds	Vertical	6430	1	Petrolisthes laevigatus	Scartichthys sp.	36.5	1	40
GU	27-28/10/2016	Barren grounds	Vertical	6430	1	Petrolisthes laevigatus	Scartichthys sp.	37	4	40
GU	27-28/10/2016	Barren grounds	Vertical	6430	1	Petrolisthes laevigatus	Scartichthys sp.	37.5	3	40
GU	27-28/10/2016	Barren grounds	Vertical	6430	1	Petrolisthes laevigatus	Scartichthys sp.	38	2	40
GU	27-28/10/2016	Barren grounds	Vertical	6430	1	Petrolisthes laevigatus	Scartichthys sp.	38.5	2	40
GU	27-28/10/2016	Barren grounds	Vertical	6430	1	Petrolisthes laevigatus	Scartichthys sp.	39	2	40
GU	27-28/10/2016	Barren grounds	Vertical	6430	1	Petrolisthes laevigatus	Scartichthys sp.	39.5	3	40
GU	27-28/10/2016	Barren grounds	Vertical	6430	1	Petrolisthes laevigatus	Scartichthys sp.	40	3	40
GU	27-28/10/2016	Barren grounds	Vertical	6430	1	Petrolisthes laevigatus	Pinguipes chilensis	1.5	1	40
GU	27-28/10/2016	Barren grounds	Vertical	6430	1	Petrolisthes laevigatus	Pinguipes chilensis	38.5	1	40
GU	27-28/10/2016	Barren grounds	Vertical	5105	2	Petrolisthes laevigatus	Scartichthys sp.	3.5	1	40
GU	27-28/10/2016	Barren grounds	Vertical	5105	2	Petrolisthes laevigatus	Scartichthys sp.	4	1	40
GU	27-28/10/2016	Barren grounds	Vertical	5105	2	Petrolisthes laevigatus	Scartichthys sp.	4.5	1	40
GU	27-28/10/2016	Barren grounds	Vertical	5105	2	Petrolisthes laevigatus	Scartichthys sp.	5	1	40
GU	27-28/10/2016	Barren grounds	Vertical	5105	2	Petrolisthes laevigatus	Scartichthys sp.	5.5	1	40
GU	27-28/10/2016	Barren grounds	Vertical	5105	2	Petrolisthes laevigatus	Scartichthys sp.	6	1	40
GU	27-28/10/2016	Barren grounds	Vertical	5105	2	Petrolisthes laevigatus	Scartichthys sp.	6.5	1	40
GU	27-28/10/2016	Barren grounds	Vertical	5105	2	Petrolisthes laevigatus	Scartichthys sp.	7	1	40
GU	27-28/10/2016	Barren grounds	Vertical	5105	2	Petrolisthes laevigatus	Scartichthys sp.	7.5	1	40
GU	27-28/10/2016	Barren grounds	Vertical	5105	2	Petrolisthes laevigatus	Scartichthys sp.	8	1	40
GU	27-28/10/2016	Barren grounds	Vertical	5105	2	Petrolisthes laevigatus	Scartichthys sp.	8.5	1	40
GU	27-28/10/2016	Barren grounds	Vertical	5105	2	Petrolisthes laevigatus	Scartichthys sp.	9	2	40
GU	27-28/10/2016	Barren grounds	Vertical	5105	2	Petrolisthes laevigatus	Scartichthys sp.	9.5	1	40
GU	27-28/10/2016	Barren grounds	Vertical	5105	2	Petrolisthes laevigatus	Scartichthys sp.	10	1	40
GU	27-28/10/2016	Barren grounds	Vertical	5105	2	Petrolisthes laevigatus	Scartichthys sp.	11	1	40
GU	27-28/10/2016	Barren grounds	Vertical	5105	2	Petrolisthes laevigatus	Scartichthys sp.	11.5	1	40
GU	27-28/10/2016	Barren grounds	Vertical	5105	2	Petrolisthes laevigatus	Scartichthys sp.	12	1	40
GU	27-28/10/2016	Barren grounds	Vertical	5105	2	Petrolisthes laevigatus	Scartichthys sp.	12.5	1	40
GU	27-28/10/2016	Barren grounds	Vertical	5105	2	Petrolisthes laevigatus	Scartichthys sp.	13	1	40
GU	27-28/10/2016	Barren grounds	Vertical	5105	2	Petrolisthes laevigatus	Scartichthys sp.	13.5	1	40
GU	27-28/10/2016	Barren grounds	Vertical	5105	2	Petrolisthes laevigatus	Scartichthys sp.	14	1	40
GU	27-28/10/2016	Barren grounds	Vertical	5105	2	Petrolisthes laevigatus	Scartichthys sp.	15	1	40
GU	27-28/10/2016	Barren grounds	Vertical	5105	2	Petrolisthes laevigatus	Scartichthys sp.	16	1	40
GU	27-28/10/2016	Barren grounds	Vertical	5105	2	Petrolisthes laevigatus	Scartichthys sp.	17	1	40
GU	27-28/10/2016	Barren grounds	Vertical	5105	2	Petrolisthes laevigatus	Scartichthys sp.	19	1	40
GU	27-28/10/2016	Barren grounds	Vertical	5105	2	Petrolisthes laevigatus	Scartichthys sp.	22	1	40
GU	27-28/10/2016	Barren grounds	Vertical	5105	2	Petrolisthes laevigatus	Scartichthys sp.	26	1	40
GU	27-28/10/2016	Barren grounds	Vertical	5105	2	Petrolisthes laevigatus	Scartichthys sp.	26.5	1	40
GU	27-28/10/2016	Barren grounds	Vertical	5105	2	Petrolisthes laevigatus	Scartichthys sp.	29	1	40
GU	27-28/10/2016	Barren grounds	Vertical	5105	2	Petrolisthes laevigatus	Scartichthys sp.	29.5	1	40
GU	27-28/10/2016	Barren grounds	Vertical	5105	2	Petrolisthes laevigatus	Scartichthys sp.	31	1	40
GU	27-28/10/2016	Barren grounds	Vertical	5105	2	Petrolisthes laevigatus	Scartichthys sp.	31.5	1	40
GU	27-28/10/2016	Barren grounds	Vertical	5105	2	Petrolisthes laevigatus	Scartichthys sp.	32.5	1	40
GU	27-28/10/2016	Barren grounds	Vertical	5105	2	Petrolisthes laevigatus	Scartichthys sp.	33	1	40
GU	27-28/10/2016	Barren grounds	Vertical	5105	2	Petrolisthes laevigatus	Scartichthys sp.	37	1	40
GU	27-28/10/2016	Barren grounds	Vertical	5105	2	Petrolisthes laevigatus	Scartichthys sp.	37.5	1	40
GU	27-28/10/2016	Barren grounds	Vertical	5105	2	Petrolisthes laevigatus	Scartichthys sp.	38.5	1	40
GU	27-28/10/2016	Barren grounds	Vertical	5105	2	Petrolisthes laevigatus	Scartichthys sp.	39	1	40
GU	27-28/10/2016	Barren grounds	Vertical	5105	2	Petrolisthes laevigatus	Scartichthys sp.	40	1	40
GU	27-28/10/2016	Barren grounds	Vertical	5105	2	Petrolisthes laevigatus	Pinguipes chilensis	2.5	1	40
GU	27-28/10/2016	Barren grounds	Vertical	5105	2	Petrolisthes laevigatus	Pinguipes chilensis	3	1	40
GU	27-28/10/2016	Barren grounds	Vertical	5105	2	Petrolisthes laevigatus	Pinguipes chilensis	3.5	1	40
GU	27-28/10/2016	Barren grounds	Vertical	5105	2	Petrolisthes laevigatus	Pinguipes chilensis	4	1	40
GU	27-28/10/2016	Barren grounds	Vertical	5105	2	Petrolisthes laevigatus	Pinguipes chilensis	16	1	40
GU	27-28/10/2016	Barren grounds	Vertical	5141	5	Tetrapygus niger	Scartichthys sp.	15.5	1	40
GU	27-28/10/2016	Barren grounds	Vertical	5141	5	Tetrapygus niger	Scartichthys sp.	19.5	3	40
GU	27-28/10/2016	Barren grounds	Vertical	5141	5	Tetrapygus niger	Scartichthys sp.	20	3	40
GU	27-28/10/2016	Barren grounds	Vertical	5141	5	Tetrapygus niger	Scartichthys sp.	20.5	3	40
GU	27-28/10/2016	Barren grounds	Vertical	5141	5	Tetrapygus niger	Scartichthys sp.	21	3	40
GU	27-28/10/2016	Barren grounds	Vertical	5141	5	Tetrapygus niger	Scartichthys sp.	21.5	2	40
GU	27-28/10/2016	Barren grounds	Vertical	5141	5	Tetrapygus niger	Scartichthys sp.	22	2	40
GU	27-28/10/2016	Barren grounds	Vertical	5141	5	Tetrapygus niger	Scartichthys sp.	22.5	5	40
GU	27-28/10/2016	Barren grounds	Vertical	5141	5	Tetrapygus niger	Scartichthys sp.	23	3	40
GU	27-28/10/2016	Barren grounds	Vertical	5141	5	Tetrapygus niger	Scartichthys sp.	23.5	3	40
GU	27-28/10/2016	Barren grounds	Vertical	5141	5	Tetrapygus niger	Scartichthys sp.	24	2	40
GU	27-28/10/2016	Barren grounds	Vertical	5141	5	Tetrapygus niger	Scartichthys sp.	24.5	2	40
GU	27-28/10/2016	Barren grounds	Vertical	5141	5	Tetrapygus niger	Scartichthys sp.	25	3	40
GU	27-28/10/2016	Barren grounds	Vertical	5141	5	Tetrapygus niger	Scartichthys sp.	25.5	5	40
GU	27-28/10/2016	Barren grounds	Vertical	5141	5	Tetrapygus niger	Scartichthys sp.	26	3	40
GU	27-28/10/2016	Barren grounds	Vertical	5141	5	Tetrapygus niger	Scartichthys sp.	26.5	2	40
GU	27-28/10/2016	Barren grounds	Vertical	5141	5	Tetrapygus niger	Scartichthys sp.	27	2	40
GU	27-28/10/2016	Barren grounds	Vertical	5141	5	Tetrapygus niger	Scartichthys sp.	27.5	2	40
GU	27-28/10/2016	Barren grounds	Vertical	5141	5	Tetrapygus niger	Scartichthys sp.	28	2	40
GU	27-28/10/2016	Barren grounds	Vertical	5141	5	Tetrapygus niger	Scartichthys sp.	28.5	2	40
GU	27-28/10/2016	Barren grounds	Vertical	5141	5	Tetrapygus niger	Scartichthys sp.	29	2	40
GU	27-28/10/2016	Barren grounds	Vertical	5141	5	Tetrapygus niger	Scartichthys sp.	30	3	40
GU	27-28/10/2016	Barren grounds	Vertical	5141	5	Tetrapygus niger	Scartichthys sp.	30.5	3	40
GU	27-28/10/2016	Barren grounds	Vertical	5141	5	Tetrapygus niger	Scartichthys sp.	31	1	40
GU	27-28/10/2016	Barren grounds	Vertical	5141	5	Tetrapygus niger	Scartichthys sp.	31.5	1	40
GU	27-28/10/2016	Barren grounds	Vertical	5141	5	Tetrapygus niger	Scartichthys sp.	32	1	40
GU	27-28/10/2016	Barren grounds	Vertical	5141	5	Tetrapygus niger	Scartichthys sp.	32.5	1	40
GU	27-28/10/2016	Barren grounds	Vertical	5141	5	Tetrapygus niger	Scartichthys sp.	33	3	40
GU	27-28/10/2016	Barren grounds	Vertical	5141	5	Tetrapygus niger	Scartichthys sp.	33.5	3	40
GU	27-28/10/2016	Barren grounds	Vertical	5141	5	Tetrapygus niger	Scartichthys sp.	34	2	40
GU	27-28/10/2016	Barren grounds	Vertical	5141	5	Tetrapygus niger	Scartichthys sp.	34.5	2	40
GU	27-28/10/2016	Barren grounds	Vertical	5141	5	Tetrapygus niger	Scartichthys sp.	35	1	40
GU	27-28/10/2016	Barren grounds	Vertical	5141	5	Tetrapygus niger	Scartichthys sp.	35.5	1	40
GU	27-28/10/2016	Barren grounds	Vertical	5141	5	Tetrapygus niger	Scartichthys sp.	36	1	40
GU	27-28/10/2016	Barren grounds	Vertical	5141	5	Tetrapygus niger	Scartichthys sp.	36.5	1	40
GU	27-28/10/2016	Barren grounds	Vertical	5141	5	Tetrapygus niger	Scartichthys sp.	37	1	40
GU	27-28/10/2016	Barren grounds	Vertical	5141	5	Tetrapygus niger	Scartichthys sp.	37.5	2	40
GU	27-28/10/2016	Barren grounds	Vertical	5141	5	Tetrapygus niger	Scartichthys sp.	38	3	40
GU	27-28/10/2016	Barren grounds	Vertical	5141	5	Tetrapygus niger	Scartichthys sp.	38.5	2	40
GU	27-28/10/2016	Barren grounds	Vertical	5141	5	Tetrapygus niger	Scartichthys sp.	39	3	40
GU	27-28/10/2016	Barren grounds	Vertical	5141	5	Tetrapygus niger	Scartichthys sp.	39.5	2	40
GU	27-28/10/2016	Barren grounds	Vertical	5141	5	Tetrapygus niger	Scartichthys sp.	40	1	40
GU	27-28/10/2016	Barren grounds	Vertical	5141	5	Tetrapygus niger	Cheilodactylus variegatus	14	1	40
GU	27-28/10/2016	Barren grounds	Vertical	5141	5	Tetrapygus niger	Chromis crusma	9	1	40
GU	27-28/10/2016	Barren grounds	Vertical	5141	5	Tetrapygus niger	Chromis crusma	26.5	1	40
GU	27-28/10/2016	Barren grounds	Horizontal	41373	7	Tetrapygus niger	Scartichthys sp.	1.5	1	40
GU	27-28/10/2016	Barren grounds	Horizontal	41373	7	Tetrapygus niger	Scartichthys sp.	16	1	40
GU	27-28/10/2016	Barren grounds	Horizontal	41373	7	Tetrapygus niger	Pinguipes chilensis	36	1	40
GU	27-28/10/2016	Barren grounds	Horizontal	42904	8	Tetrapygus niger	No individual	0	0	40
GU	27-28/10/2016	Barren grounds	Horizontal	40294	10	Tetrapygus niger	Scartichthys sp.	10	1	40
GU	27-28/10/2016	Barren grounds	Horizontal	40294	10	Tetrapygus niger	Scartichthys sp.	11	1	40
GU	27-28/10/2016	Barren grounds	Horizontal	40294	10	Tetrapygus niger	Scartichthys sp.	11.5	1	40
GU	27-28/10/2016	Barren grounds	Horizontal	40294	10	Tetrapygus niger	Scartichthys sp.	12	1	40
GU	27-28/10/2016	Barren grounds	Horizontal	40294	10	Tetrapygus niger	Scartichthys sp.	12.5	1	40
GU	27-28/10/2016	Barren grounds	Horizontal	40294	10	Tetrapygus niger	Scartichthys sp.	13.5	1	40
GU	27-28/10/2016	Barren grounds	Horizontal	40294	10	Tetrapygus niger	Scartichthys sp.	18	1	40
GU	27-28/10/2016	Barren grounds	Horizontal	40294	10	Tetrapygus niger	Scartichthys sp.	18.5	1	40
GU	27-28/10/2016	Barren grounds	Horizontal	40294	10	Tetrapygus niger	Scartichthys sp.	19.5	1	40
GU	27-28/10/2016	Barren grounds	Horizontal	40294	10	Tetrapygus niger	Scartichthys sp.	20	1	40
GU	27-28/10/2016	Barren grounds	Horizontal	40294	10	Tetrapygus niger	Scartichthys sp.	20.5	1	40
GU	27-28/10/2016	Barren grounds	Horizontal	40294	10	Tetrapygus niger	Scartichthys sp.	22	1	40
GU	27-28/10/2016	Barren grounds	Horizontal	40294	10	Tetrapygus niger	Scartichthys sp.	22.5	2	40
GU	27-28/10/2016	Barren grounds	Horizontal	40294	10	Tetrapygus niger	Scartichthys sp.	23	1	40
GU	27-28/10/2016	Barren grounds	Horizontal	40294	10	Tetrapygus niger	Scartichthys sp.	24.5	1	40
GU	27-28/10/2016	Barren grounds	Horizontal	40294	10	Tetrapygus niger	Scartichthys sp.	26.5	1	40
GU	27-28/10/2016	Barren grounds	Horizontal	40294	10	Tetrapygus niger	Scartichthys sp.	27	1	40
GU	27-28/10/2016	Barren grounds	Horizontal	40294	10	Tetrapygus niger	Scartichthys sp.	27.5	1	40
GU	27-28/10/2016	Barren grounds	Horizontal	40294	10	Tetrapygus niger	Scartichthys sp.	30.5	2	40
GU	27-28/10/2016	Barren grounds	Horizontal	40294	10	Tetrapygus niger	Scartichthys sp.	31	1	40
GU	27-28/10/2016	Barren grounds	Horizontal	40294	10	Tetrapygus niger	Scartichthys sp.	31.5	1	40
GU	27-28/10/2016	Barren grounds	Horizontal	40294	10	Tetrapygus niger	Scartichthys sp.	32	1	40
GU	27-28/10/2016	Barren grounds	Horizontal	40294	10	Tetrapygus niger	Scartichthys sp.	33	1	40
GU	27-28/10/2016	Barren grounds	Horizontal	40294	10	Tetrapygus niger	Scartichthys sp.	33.5	1	40
GU	27-28/10/2016	Barren grounds	Horizontal	40294	10	Tetrapygus niger	Scartichthys sp.	34	1	40
GU	27-28/10/2016	Barren grounds	Horizontal	40294	10	Tetrapygus niger	Scartichthys sp.	35	1	40
GU	27-28/10/2016	Barren grounds	Horizontal	40294	10	Tetrapygus niger	Scartichthys sp.	35.5	2	40
GU	27-28/10/2016	Barren grounds	Horizontal	40294	10	Tetrapygus niger	Scartichthys sp.	36	2	40
GU	27-28/10/2016	Barren grounds	Horizontal	40294	10	Tetrapygus niger	Scartichthys sp.	36.5	1	40
GU	27-28/10/2016	Barren grounds	Horizontal	40294	10	Tetrapygus niger	Scartichthys sp.	37	1	40
GU	27-28/10/2016	Barren grounds	Horizontal	40294	10	Tetrapygus niger	Scartichthys sp.	37.5	1	40
GU	27-28/10/2016	Barren grounds	Horizontal	40294	10	Tetrapygus niger	Scartichthys sp.	38	2	40
GU	27-28/10/2016	Barren grounds	Horizontal	40294	10	Tetrapygus niger	Scartichthys sp.	38.5	1	40
GU	27-28/10/2016	Barren grounds	Horizontal	40294	10	Tetrapygus niger	Scartichthys sp.	39.5	1	40
GU	27-28/10/2016	Barren grounds	Horizontal	40294	10	Tetrapygus niger	Pinguipes chilensis	1.5	1	40
GU	27-28/10/2016	Barren grounds	Horizontal	40294	10	Tetrapygus niger	Pinguipes chilensis	2	1	40
GU	27-28/10/2016	Barren grounds	Horizontal	40294	10	Tetrapygus niger	Pinguipes chilensis	16	2	40
PC	15-16/10/2017	Kelp forest	Vertical	7399	1	Petrolisthes laevigatus	Scartichthys sp.	36	1	40
PC	15-16/10/2017	Kelp forest	Vertical	5653	2	Tetrapygus niger	Scartichthys sp.	12.5	1	40
PC	15-16/10/2017	Kelp forest	Vertical	5653	2	Tetrapygus niger	Scartichthys sp.	15.5	1	40
PC	15-16/10/2017	Kelp forest	Vertical	5653	2	Tetrapygus niger	Scartichthys sp.	16	1	40
PC	15-16/10/2017	Kelp forest	Vertical	5653	2	Tetrapygus niger	Scartichthys sp.	25	1	40
PC	15-16/10/2017	Kelp forest	Vertical	5653	2	Tetrapygus niger	Scartichthys sp.	27	1	40
PC	15-16/10/2017	Kelp forest	Vertical	5653	2	Tetrapygus niger	Scartichthys sp.	29.5	1	40
PC	15-16/10/2017	Kelp forest	Vertical	5653	2	Tetrapygus niger	Scartichthys sp.	30	1	40
PC	15-16/10/2017	Kelp forest	Vertical	5653	2	Tetrapygus niger	Scartichthys sp.	32	1	40
PC	15-16/10/2017	Kelp forest	Vertical	5653	2	Tetrapygus niger	Scartichthys sp.	32.5	1	40
PC	15-16/10/2017	Kelp forest	Vertical	5653	2	Tetrapygus niger	Scartichthys sp.	33	1	40
PC	15-16/10/2017	Kelp forest	Vertical	5653	2	Tetrapygus niger	Scartichthys sp.	35	1	40
PC	15-16/10/2017	Kelp forest	Vertical	5653	2	Tetrapygus niger	Scartichthys sp.	36	2	40
PC	15-16/10/2017	Kelp forest	Vertical	5653	2	Tetrapygus niger	Scartichthys sp.	36.5	1	40
PC	15-16/10/2017	Kelp forest	Vertical	5653	2	Tetrapygus niger	Scartichthys sp.	38	1	40
PC	15-16/10/2017	Kelp forest	Vertical	5653	2	Tetrapygus niger	Scartichthys sp.	38.5	1	40
PC	15-16/10/2017	Kelp forest	Vertical	5653	2	Tetrapygus niger	Scartichthys sp.	39	1	40
PC	15-16/10/2017	Kelp forest	Vertical	5653	2	Tetrapygus niger	Scartichthys sp.	40	1	40
PC	15-16/10/2017	Kelp forest	Vertical	5653	2	Tetrapygus niger	Labrisomus philippii	24	1	40
PC	15-16/10/2017	Kelp forest	Vertical	5653	2	Tetrapygus niger	Labrisomus philippii	24.5	1	40
PC	15-16/10/2017	Kelp forest	Vertical	5653	2	Tetrapygus niger	Labrisomus philippii	25	1	40
PC	15-16/10/2017	Kelp forest	Vertical	5653	2	Tetrapygus niger	Labrisomus philippii	38.5	1	40
PC	15-16/10/2017	Kelp forest	Vertical	5653	2	Tetrapygus niger	Labrisomus philippii	39	1	40
PC	15-16/10/2017	Kelp forest	Vertical	5653	2	Tetrapygus niger	Labrisomus philippii	39.5	1	40
PC	15-16/10/2017	Kelp forest	Vertical	5835	3	Petrolisthes laevigatus	Scartichthys sp.	19	1	40
PC	15-16/10/2017	Kelp forest	Vertical	5835	3	Petrolisthes laevigatus	Scartichthys sp.	24	1	40
PC	15-16/10/2017	Kelp forest	Vertical	5835	3	Petrolisthes laevigatus	Scartichthys sp.	29	1	40
PC	15-16/10/2017	Kelp forest	Vertical	5835	3	Petrolisthes laevigatus	Scartichthys sp.	30.5	1	40
PC	15-16/10/2017	Kelp forest	Vertical	5835	3	Petrolisthes laevigatus	Scartichthys sp.	35.5	1	40
PC	15-16/10/2017	Kelp forest	Vertical	5835	3	Petrolisthes laevigatus	Scartichthys sp.	36	1	40
PC	15-16/10/2017	Kelp forest	Vertical	5835	3	Petrolisthes laevigatus	Scartichthys sp.	39.5	1	40
PC	15-16/10/2017	Kelp forest	Vertical	5873	4	Tetrapygus niger	Scartichthys sp.	4.5	1	40
PC	15-16/10/2017	Kelp forest	Vertical	5873	4	Tetrapygus niger	Scartichthys sp.	12	1	40
PC	15-16/10/2017	Kelp forest	Vertical	5873	4	Tetrapygus niger	Scartichthys sp.	28	1	40
PC	15-16/10/2017	Kelp forest	Vertical	5873	4	Tetrapygus niger	Scartichthys sp.	38.5	1	40
PC	15-16/10/2017	Kelp forest	Vertical	5873	4	Tetrapygus niger	Cheilodactylus variegatus	1	1	40
PC	15-16/10/2017	Kelp forest	Vertical	5873	4	Tetrapygus niger	Cheilodactylus variegatus	3	1	40
PC	15-16/10/2017	Kelp forest	Vertical	5873	4	Tetrapygus niger	Chromis crusma	18.5	1	40
PC	15-16/10/2017	Kelp forest	Vertical	7547	5	Petrolisthes laevigatus	Scartichthys sp.	5.5	1	40
PC	15-16/10/2017	Kelp forest	Vertical	7547	5	Petrolisthes laevigatus	Scartichthys sp.	23.5	1	40
PC	15-16/10/2017	Kelp forest	Vertical	7547	5	Petrolisthes laevigatus	Scartichthys sp.	26.5	1	40
PC	15-16/10/2017	Kelp forest	Vertical	7547	5	Petrolisthes laevigatus	Scartichthys sp.	35.5	2	40
PC	15-16/10/2017	Kelp forest	Vertical	7547	5	Petrolisthes laevigatus	Cheilodactylus variegatus	39	1	40
PC	15-16/10/2017	Kelp forest	Horizontal	39400	6	Petrolisthes laevigatus	Scartichthys sp.	35	1	40
PC	15-16/10/2017	Kelp forest	Horizontal	16153	8	Petrolisthes laevigatus	Scartichthys sp.	40	2	40
PC	15-16/10/2017	Kelp forest	Horizontal	16153	8	Petrolisthes laevigatus	Cheilodactylus variegatus	4	1	40
PC	15-16/10/2017	Kelp forest	Horizontal	16153	8	Petrolisthes laevigatus	Cheilodactylus variegatus	5	1	40
PC	15-16/10/2017	Kelp forest	Horizontal	16153	8	Petrolisthes laevigatus	Cheilodactylus variegatus	13.5	1	40
PC	15-16/10/2017	Kelp forest	Horizontal	16153	8	Petrolisthes laevigatus	Cheilodactylus variegatus	25.5	1	40
PC	15-16/10/2017	Kelp forest	Horizontal	16153	8	Petrolisthes laevigatus	Cheilodactylus variegatus	26	1	40
PC	15-16/10/2017	Kelp forest	Horizontal	16153	8	Petrolisthes laevigatus	Cheilodactylus variegatus	38	1	40
PC	15-16/10/2017	Kelp forest	Horizontal	16153	8	Petrolisthes laevigatus	Chromis crusma	30.5	1	40
PC	15-16/10/2017	Kelp forest	Horizontal	16153	8	Petrolisthes laevigatus	Chromis crusma	31	1	40
PC	15-16/10/2017	Kelp forest	Horizontal	16153	8	Petrolisthes laevigatus	Chromis crusma	32.5	1	40
PC	15-16/10/2017	Kelp forest	Horizontal	16153	8	Petrolisthes laevigatus	Chromis crusma	33.5	1	40
PC	15-16/10/2017	Kelp forest	Horizontal	18078	9	Tetrapygus niger	Scartichthys sp.	26.5	1	40
PC	15-16/10/2017	Kelp forest	Horizontal	18078	9	Tetrapygus niger	Scartichthys sp.	29	1	40
PC	15-16/10/2017	Kelp forest	Horizontal	18078	9	Tetrapygus niger	Scartichthys sp.	29.5	1	40
PC	15-16/10/2017	Kelp forest	Horizontal	18078	9	Tetrapygus niger	Scartichthys sp.	30.5	1	40
PC	15-16/10/2017	Kelp forest	Horizontal	19169	10	Tetrapygus niger	Scartichthys sp.	10	1	40
PC	15-16/10/2017	Kelp forest	Horizontal	19169	10	Tetrapygus niger	Scartichthys sp.	11.5	1	40
PC	15-16/10/2017	Kelp forest	Horizontal	19169	10	Tetrapygus niger	Scartichthys sp.	12	1	40
PC	15-16/10/2017	Kelp forest	Horizontal	19169	10	Tetrapygus niger	Scartichthys sp.	12.5	1	40
PC	15-16/10/2017	Kelp forest	Horizontal	19169	10	Tetrapygus niger	Scartichthys sp.	13	1	40
PC	15-16/10/2017	Kelp forest	Horizontal	19169	10	Tetrapygus niger	Scartichthys sp.	13.5	1	40
PC	15-16/10/2017	Kelp forest	Horizontal	19169	10	Tetrapygus niger	Scartichthys sp.	14	1	40
PC	15-16/10/2017	Kelp forest	Horizontal	19169	10	Tetrapygus niger	Scartichthys sp.	14.5	1	40
PC	15-16/10/2017	Kelp forest	Horizontal	19169	10	Tetrapygus niger	Scartichthys sp.	15	1	40
PC	15-16/10/2017	Kelp forest	Horizontal	19169	10	Tetrapygus niger	Scartichthys sp.	15.5	1	40
PC	15-16/10/2017	Kelp forest	Horizontal	19169	10	Tetrapygus niger	Scartichthys sp.	16	1	40
PC	15-16/10/2017	Kelp forest	Horizontal	19169	10	Tetrapygus niger	Scartichthys sp.	17	1	40
PC	15-16/10/2017	Kelp forest	Horizontal	19169	10	Tetrapygus niger	Scartichthys sp.	18.5	1	40
PC	15-16/10/2017	Kelp forest	Horizontal	19169	10	Tetrapygus niger	Scartichthys sp.	19	1	40
PC	15-16/10/2017	Kelp forest	Horizontal	19169	10	Tetrapygus niger	Scartichthys sp.	19.5	1	40
PC	15-16/10/2017	Kelp forest	Horizontal	19169	10	Tetrapygus niger	Scartichthys sp.	20.5	1	40
PC	15-16/10/2017	Kelp forest	Horizontal	19169	10	Tetrapygus niger	Scartichthys sp.	21.5	1	40
PC	15-16/10/2017	Kelp forest	Horizontal	19169	10	Tetrapygus niger	Scartichthys sp.	23	1	40
PC	15-16/10/2017	Kelp forest	Horizontal	19169	10	Tetrapygus niger	Scartichthys sp.	23.5	1	40
PC	15-16/10/2017	Kelp forest	Horizontal	19169	10	Tetrapygus niger	Scartichthys sp.	28	1	40
PC	15-16/10/2017	Kelp forest	Horizontal	19169	10	Tetrapygus niger	Scartichthys sp.	28.5	1	40
PC	15-16/10/2017	Kelp forest	Horizontal	19169	10	Tetrapygus niger	Scartichthys sp.	30	1	40
PC	15-16/10/2017	Kelp forest	Horizontal	19169	10	Tetrapygus niger	Scartichthys sp.	30.5	1	40
PC	15-16/10/2017	Kelp forest	Horizontal	19169	10	Tetrapygus niger	Scartichthys sp.	33.5	1	40
PC	15-16/10/2017	Kelp forest	Horizontal	19169	10	Tetrapygus niger	Scartichthys sp.	34.5	1	40
PC	15-16/10/2017	Kelp forest	Horizontal	19169	10	Tetrapygus niger	Cheilodactylus variegatus	9	1	40
PC	15-16/10/2017	Kelp forest	Horizontal	19169	10	Tetrapygus niger	Cheilodactylus variegatus	23	1	40
PC	16 - 17/10/2017	Kelp forest	Vertical	6902	2	Tetrapygus niger	Scartichthys sp.	21	1	40
PC	16 - 17/10/2017	Kelp forest	Vertical	6902	2	Tetrapygus niger	Scartichthys sp.	21.5	1	40
PC	16 - 17/10/2017	Kelp forest	Vertical	6902	2	Tetrapygus niger	Scartichthys sp.	22.5	1	40
PC	16 - 17/10/2017	Kelp forest	Vertical	6902	2	Tetrapygus niger	Scartichthys sp.	25	1	40
PC	16 - 17/10/2017	Kelp forest	Vertical	6902	2	Tetrapygus niger	Scartichthys sp.	25.5	1	40
PC	16 - 17/10/2017	Kelp forest	Vertical	6902	2	Tetrapygus niger	Scartichthys sp.	26	1	40
PC	16 - 17/10/2017	Kelp forest	Vertical	6902	2	Tetrapygus niger	Scartichthys sp.	27	1	40
PC	16 - 17/10/2017	Kelp forest	Vertical	6902	2	Tetrapygus niger	Scartichthys sp.	29	1	40
PC	16 - 17/10/2017	Kelp forest	Vertical	6902	2	Tetrapygus niger	Scartichthys sp.	30	1	40
PC	16 - 17/10/2017	Kelp forest	Vertical	6902	2	Tetrapygus niger	Scartichthys sp.	30.5	1	40
PC	16 - 17/10/2017	Kelp forest	Vertical	6902	2	Tetrapygus niger	Scartichthys sp.	31.5	1	40
PC	16 - 17/10/2017	Kelp forest	Vertical	6902	2	Tetrapygus niger	Scartichthys sp.	32	1	40
PC	16 - 17/10/2017	Kelp forest	Vertical	4046	3	Tetrapygus niger	No individual	0	0	40
PC	16 - 17/10/2017	Kelp forest	Vertical	5282	4	Tetrapygus niger	Scartichthys sp.	12.5	1	40
PC	16 - 17/10/2017	Kelp forest	Vertical	5282	4	Tetrapygus niger	Scartichthys sp.	13.5	1	40
PC	16 - 17/10/2017	Kelp forest	Vertical	5282	4	Tetrapygus niger	Scartichthys sp.	14	1	40
PC	16 - 17/10/2017	Kelp forest	Vertical	5282	4	Tetrapygus niger	Scartichthys sp.	14.5	1	40
PC	16 - 17/10/2017	Kelp forest	Vertical	5282	4	Tetrapygus niger	Scartichthys sp.	17.5	1	40
PC	16 - 17/10/2017	Kelp forest	Vertical	5282	4	Tetrapygus niger	Scartichthys sp.	18.5	1	40
PC	16 - 17/10/2017	Kelp forest	Vertical	5282	4	Tetrapygus niger	Scartichthys sp.	19	1	40
PC	16 - 17/10/2017	Kelp forest	Vertical	5282	4	Tetrapygus niger	Scartichthys sp.	22.5	1	40
PC	16 - 17/10/2017	Kelp forest	Vertical	5282	4	Tetrapygus niger	Scartichthys sp.	23	1	40
PC	16 - 17/10/2017	Kelp forest	Vertical	5282	4	Tetrapygus niger	Scartichthys sp.	29	1	40
PC	16 - 17/10/2017	Kelp forest	Vertical	5282	4	Tetrapygus niger	Scartichthys sp.	29.5	1	40
PC	16 - 17/10/2017	Kelp forest	Vertical	5282	4	Tetrapygus niger	Scartichthys sp.	30	1	40
PC	16 - 17/10/2017	Kelp forest	Vertical	5282	4	Tetrapygus niger	Scartichthys sp.	30.5	1	40
PC	16 - 17/10/2017	Kelp forest	Vertical	5282	4	Tetrapygus niger	Scartichthys sp.	31	1	40
PC	16 - 17/10/2017	Kelp forest	Vertical	5282	4	Tetrapygus niger	Scartichthys sp.	31.5	1	40
PC	16 - 17/10/2017	Kelp forest	Vertical	5282	4	Tetrapygus niger	Scartichthys sp.	32	1	40
[truncated: 923 more rows]
